# Supplementary material for: Transcriptome Profiling Analysis Reveals Co-Regulation of Hormone Pathways in Foxtail Millet during Sclerospora graminicola Infection
Source: Int J Mol Sci. 2020 Feb 12;21(4):1226. doi: 10.3390/ijms21041226 (PMC7072888; doi:10.3390/ijms21041226)
Supplement: Supplementary file 1 [file ijms-21-01226-s001.zip]

Archive with 5 entries (4 files):
- ijms-659459 supplementary/
- ijms-659459 supplementary/Supplementary Figure S1.tif
- ijms-659459 supplementary/Supplementary Table S1.xls
- ijms-659459 supplementary/Supplementary Table S2.xls
- ijms-659459 supplementary/Supplementary Table S3.xls
