# Supplementary material for: Transcriptome Profiling Analysis Reveals Co-Regulation of Hormone Pathways in Foxtail Millet during Sclerospora graminicola Infection
Source: Int J Mol Sci. 2020 Feb 12;21(4):1226. doi: 10.3390/ijms21041226 (PMC7072888; doi:10.3390/ijms21041226)
Supplement: Supplementary file 1 [file ijms-21-01226-s001.zip › ijms-659459 supplementary/Supplementary Table S1.xls]

## Sheet: Sheet1
Supplementary Table S1. Primers used in this paper.
Genes	Primers (5′-3′)
Actin	F: TGCTCAGTGGAGGCTCAACA
	R: CCAGACACTGTACTTGCGCTC
Seita.1G190000	F: ATCATAAACCACCGCTCGCT
	R: AGCGTGTTCTCCAGCTTCAA
Seita.1G195500	F: ATTTTCGGGACTGCAGCGAA
	R: CCAAACAATCTGCAGCCAGC
Seita.3G246300	F: GTACTTCGTCACGCTCCAGG
	R: CGACACGATGATGAGGCTCT
Seita.4G120100	F: CTGCTGGTGCTGCTCTTGCTAG
	R: GGTTGCTCCTTGCGGCTAACTC
Seita.9G061200	F: GCAGTTGAGGTTGGAGGAGTTGAG
	R: CATTCGCCACCGTCCTGACAC
Seita.9G041900	F: CGACGTCATGTTCGTCCACT
	R: AAGTCCACGTTGCGGATGTC
