# Supplementary material for: Transcriptome Profiling Analysis Reveals Co-Regulation of Hormone Pathways in Foxtail Millet during Sclerospora graminicola Infection
Source: Int J Mol Sci. 2020 Feb 12;21(4):1226. doi: 10.3390/ijms21041226 (PMC7072888; doi:10.3390/ijms21041226)
Supplement: Supplementary file 1 [file ijms-21-01226-s001.zip › ijms-659459 supplementary/Supplementary Table S2.xls]

## Sheet: IAA
ID	CK1	CK2	CK3	CK4	CK5	TG1	TG2	TG3	TG4	TG5	CK1-1_CK1-2_CK1-3_vs_TG1-2_TG1-3_TG1-1_DESeq2_log2FC	CK2-1_CK2-2_CK2-3_vs_TG2-3_TG2-2_TG2-1_DESeq2_log2FC	CK3-1_CK3-2_CK3-3_vs_TG3-1_TG3-2_TG3-3_DESeq2_log2FC	CK4-1_CK4-2_CK4-3_vs_TG4-1_TG4-2_TG4-3_DESeq2_log2FC	CK5-1_CK5-2_CK5-3_vs_TG5-1_TG5-2_TG5-3_DESeq2_log2FC	KEGG_annotation	KEGG_pathway_annotation	Gene name
Seita.5G044200	3.8126	5.70681	5.10375	1.89452	0.128835	1.35076	0.242964	0	0	0	-1.44294	-0.455455	-7.14034	-5.35378	-0.381011	K11816|1.32205e-97|sita:101784594|K11816 indole-3-pyruvate monooxygenase [EC:1.14.13.168] | (RefSeq) probable indole-3-pyruvate monooxygenase YUCCA10	Tryptophan metabolism (ko00380)	YUC EC:1.14.13.168
Seita.5G044400	2.78063	1.10425	1.18674	0.869076	0.172197	1.40387	0.523169	0.0536773	0.118787	0.533974	-0.871852	-0.624341	-3.03409	-2.04802	0.258357	K11816|8.34529e-37|sita:101767734|K11816 indole-3-pyruvate monooxygenase [EC:1.14.13.168] | (RefSeq) probable indole-3-pyruvate monooxygenase YUCCA10	Tryptophan metabolism (ko00380)	YUC EC:1.14.13.168
Seita.5G119600	3.57712	6.62589	1.94987	2.98855	2.75955	1.99335	6.28351	2.61555	2.40183	6.34665	-0.842692	-0.120158	0.15844	-0.457794	1.04248	K16903|0|sita:101762186|K16903 L-tryptophan---pyruvate aminotransferase [EC:2.6.1.99] | (RefSeq) L-tryptophan--pyruvate aminotransferase 1-like	Tryptophan metabolism (ko00380)	EC:2.6.1.99 TAA1 L-tryptophan---pyruvate aminotransferase
Seita.J031600	5.51381	4.28199	2.47182	3.50164	0.630619	3.29238	0.573731	0.331109	0.288411	0.518318	-0.776491	-1.07495	-2.38767	-3.05247	-0.134351	K11816|1.19755e-160|sita:101767734|K11816 indole-3-pyruvate monooxygenase [EC:1.14.13.168] | (RefSeq) probable indole-3-pyruvate monooxygenase YUCCA10	Tryptophan metabolism (ko00380)	YUC EC:1.14.13.168
Seita.1G253300	0.51338	0.896772	0.594095	0.708254	0.293358	0.358502	1.50905	0.226238	0.226716	0.346045	-0.645496	0.429124	-1.17516	-1.62172	0.1907	K00128|0|sita:101762488|K00128 aldehyde dehydrogenase (NAD+) [EC:1.2.1.3] | (RefSeq) aldehyde dehydrogenase family 3 member F1-like	Glycolysis / Gluconeogenesis (ko00010);; Pentose and glucuronate interconversions (ko00040);; Ascorbate and aldarate metabolism (ko00053);; Fatty acid degradation (ko00071);; Valine, leucine and isoleucine degradation (ko00280);; Lysine degradation (ko00310);; Arginine and proline metabolism (ko00330);; Histidine metabolism (ko00340);; Tryptophan metabolism (ko00380);; beta-Alanine metabolism (ko…	ALDH [EC:1.2.1.3
Seita.2G218400	98.6699	138.457	129.461	119.742	193.941	69.2612	167.498	181.214	198.261	205.133	-0.5595	0.173838	0.243659	0.511204	0.0723944	K14085|0|sita:101759802|K14085 aldehyde dehydrogenase family 7 member A1 [EC:1.2.1.31 1.2.1.8 1.2.1.3] | (RefSeq) aldehyde dehydrogenase family 7 member A1	Glycolysis / Gluconeogenesis (ko00010);; Ascorbate and aldarate metabolism (ko00053);; Fatty acid degradation (ko00071);; Glycine, serine and threonine metabolism (ko00260);; Valine, leucine and isoleucine degradation (ko00280);; Lysine biosynthesis (ko00300);; Lysine degradation (ko00310);; Arginine and proline metabolism (ko00330);; Histidine metabolism (ko00340);; Tryptophan metabolism (ko0038…	ALDH7A1 [EC:1.2.1.3
Seita.4G120100	360.965	524.17	488.516	540.693	442.793	325.341	560.209	740.072	765.922	378.038	-0.243974	-0.00410633	0.355481	0.286043	-0.248692	K00128|0|sita:101761749|K00128 aldehyde dehydrogenase (NAD+) [EC:1.2.1.3] | (RefSeq) aldehyde dehydrogenase family 2 member B7, mitochondrial-like	Glycolysis / Gluconeogenesis (ko00010);; Pentose and glucuronate interconversions (ko00040);; Ascorbate and aldarate metabolism (ko00053);; Fatty acid degradation (ko00071);; Valine, leucine and isoleucine degradation (ko00280);; Lysine degradation (ko00310);; Arginine and proline metabolism (ko00330);; Histidine metabolism (ko00340);; Tryptophan metabolism (ko00380);; beta-Alanine metabolism (ko…	ALDH [EC:1.2.1.3
Seita.9G286700	2.84506	3.84087	3.47022	3.18951	2.01349	2.87785	3.93216	2.70882	2.03756	1.10973	-0.105523	-0.0497048	-0.590512	-0.815812	-0.729807	K01426|0|sita:101763910|K01426 amidase [EC:3.5.1.4] | (RefSeq) putative amidase C869.01	Arginine and proline metabolism (ko00330);; Phenylalanine metabolism (ko00360);; Tryptophan metabolism (ko00380)	amiE EC:3.5.1.4
Seita.8G061100	78.6654	140.752	156.213	136.35	125.281	78.8548	111.201	137.119	155.387	116.338	-0.0942457	-0.433049	-0.431501	-0.028382	-0.173194	K00128|0|sita:101762799|K00128 aldehyde dehydrogenase (NAD+) [EC:1.2.1.3] | (RefSeq) aldehyde dehydrogenase family 3 member H1-like	Glycolysis / Gluconeogenesis (ko00010);; Pentose and glucuronate interconversions (ko00040);; Ascorbate and aldarate metabolism (ko00053);; Fatty acid degradation (ko00071);; Valine, leucine and isoleucine degradation (ko00280);; Lysine degradation (ko00310);; Arginine and proline metabolism (ko00330);; Histidine metabolism (ko00340);; Tryptophan metabolism (ko00380);; beta-Alanine metabolism (ko…	ALDH [EC:1.2.1.3
Seita.5G044300	95.1173	125.964	109.366	123.371	145.421	99.9369	105.635	115.964	124.313	138.989	-0.0413251	-0.329616	-0.15456	-0.204343	-0.0970642	K11816|0|sita:101784594|K11816 indole-3-pyruvate monooxygenase [EC:1.14.13.168] | (RefSeq) probable indole-3-pyruvate monooxygenase YUCCA10	Tryptophan metabolism (ko00380)	YUC EC:1.14.13.168
Seita.9G061200	62.8603	124.717	99.0591	108.751	168.234	74.2776	168.453	281.845	309.851	183.467	0.149236	0.310821	1.25589	1.2853	0.115896	K11817|0|sita:101754702|K11817 indole-3-acetaldehyde oxidase [EC:1.2.3.7] | (RefSeq) indole-3-acetaldehyde oxidase	Tryptophan metabolism (ko00380)	AAO1_2 EC:1.2.3.7
Seita.2G313200	21.1355	15.9336	15.7538	20.6792	13.0346	27.9757	54.807	34.91	13.4599	8.2156	0.288877	1.62538	0.816013	-0.762537	-0.621597	K01426|0|sita:101758450|K01426 amidase [EC:3.5.1.4] | (RefSeq) putative amidase C869.01	Arginine and proline metabolism (ko00330);; Phenylalanine metabolism (ko00360);; Tryptophan metabolism (ko00380)	amiE EC:3.5.1.4
Seita.1G307000	2.53761	1.09248	0.911056	1.99286	9.48197	3.64506	4.94103	16.602	20.3071	16.8065	0.367713	1.79418	3.71281	2.93917	0.684713	K00128|0|sita:101755454|K00128 aldehyde dehydrogenase (NAD+) [EC:1.2.1.3] | (RefSeq) aldehyde dehydrogenase family 2 member B7, mitochondrial-like	Glycolysis / Gluconeogenesis (ko00010);; Pentose and glucuronate interconversions (ko00040);; Ascorbate and aldarate metabolism (ko00053);; Fatty acid degradation (ko00071);; Valine, leucine and isoleucine degradation (ko00280);; Lysine degradation (ko00310);; Arginine and proline metabolism (ko00330);; Histidine metabolism (ko00340);; Tryptophan metabolism (ko00380);; beta-Alanine metabolism (ko…	ALDH [EC:1.2.1.3
Seita.3G100600	6.1989	5.96252	4.17977	5.83043	6.35423	8.61471	7.18272	8.94982	8.74688	8.58066	0.369987	0.162112	0.839907	0.359808	0.418487	K16903|1.19844e-127|sita:101785211|K16903 L-tryptophan---pyruvate aminotransferase [EC:2.6.1.99] | (RefSeq) uncharacterized LOC101785211	Tryptophan metabolism (ko00380)	EC:2.6.1.99 TAA1 L-tryptophan---pyruvate aminotransferase
Seita.2G313300	0.505461	0.219431	0.310444	0.0706837	0.0141343	1.04071	1.64993	2.91344	0.212974	0	0.541324	1.84034	1.83667	0.474466	-0.217231	K01426|0|sita:106804180|K01426 amidase [EC:3.5.1.4] | (RefSeq) putative amidase C869.01	Arginine and proline metabolism (ko00330);; Phenylalanine metabolism (ko00360);; Tryptophan metabolism (ko00380)	amiE EC:3.5.1.4
Seita.3G100500	1.87151	1.45368	0.729314	0.647768	3.00662	3.49424	1.51779	0.514414	0.853373	4.83198	0.716891	-0.0485938	-0.637764	0.162328	0.532219	K16903|0|sita:101785211|K16903 L-tryptophan---pyruvate aminotransferase [EC:2.6.1.99] | (RefSeq) uncharacterized LOC101785211	Tryptophan metabolism (ko00380)	EC:2.6.1.99 TAA1 L-tryptophan---pyruvate aminotransferase
Seita.1G245800	74.3469	59.801	84.2982	143.799	77.9957	138.792	110.579	155.805	152.949	73.8962	0.778385	0.731651	0.627217	-0.122022	-0.0991143	K01501|0|sita:101766965|K01501 nitrilase [EC:3.5.5.1] | (RefSeq) bifunctional nitrilase/nitrile hydratase NIT4-like	Tryptophan metabolism (ko00380);; Cyanoamino acid metabolism (ko00460);; Nitrogen metabolism (ko00910)	nitrilase EC:3.5.5.1
Seita.2G313400	4.7287	4.51048	3.39299	6.33816	3.94152	20.9321	152.072	102.631	17.9241	1.04182	1.59714	4.79988	2.98127	0.771548	-0.877219	K01426|0|sita:101758859|K01426 amidase [EC:3.5.1.4] | (RefSeq) putative amidase C869.01	Arginine and proline metabolism (ko00330);; Phenylalanine metabolism (ko00360);; Tryptophan metabolism (ko00380)	amiE EC:3.5.1.4
																		0.000443125

## Sheet: GA
	CK1	CK2	CK3	CK4	CK5	TG1	TG2	TG3	TG4	TG5	CK1-1_CK1-2_CK1-3_vs_TG1-2_TG1-3_TG1-1_DESeq2_log2FC	CK2-1_CK2-2_CK2-3_vs_TG2-3_TG2-2_TG2-1_DESeq2_log2FC	CK3-1_CK3-2_CK3-3_vs_TG3-1_TG3-2_TG3-3_DESeq2_log2FC	CK4-1_CK4-2_CK4-3_vs_TG4-1_TG4-2_TG4-3_DESeq2_log2FC	CK5-1_CK5-2_CK5-3_vs_TG5-1_TG5-2_TG5-3_DESeq2_log2FC	KEGG_annotation	KEGG_pathway_annotation
Seita.2G144900	9.60628	1.95914	1.50081	7.66297	7.19631	72.164	30.3146	181.453	255.739	159.445	2.17122	1.35316	6.30553	4.66506	0.679112	K04120|0|sita:101768451|K04120 ent-copalyl diphosphate synthase [EC:5.5.1.13] | (RefSeq) ent-copalyl diphosphate synthase 2-like	Diterpenoid biosynthesis (ko00904)
Seita.9G351400	0.606558	0.120209	0.02684	0.0939847	0.173715	2.3053	1.04632	1.92967	2.46	1.92837	1.40674	1.17122	4.43063	3.30878	1.01077	K04120|0|sita:101784049|K04120 ent-copalyl diphosphate synthase [EC:5.5.1.13] | (RefSeq) ent-copalyl diphosphate synthase 1, chloroplastic-like	Diterpenoid biosynthesis (ko00904)
Seita.2G144400	7.90358	2.46118	1.21754	5.10748	6.18652	38.2453	18.4667	96.6092	132.525	55.7342	1.48324	1.9622	5.65678	4.30459	1.086	K04121|0|sita:101769132|K04121 ent-kaurene synthase [EC:4.2.3.19] | (RefSeq) stemar-13-ene synthase-like	Diterpenoid biosynthesis (ko00904)
Seita.3G313700	0.176927	0.435428	0.0256777	0.115694	0.250667	0.412086	0.746773	1.89482	1.13168	5.70969	0.472852	0.0569508	4.84005	2.80086	0.874135	K04121|0|sita:101782944|K04121 ent-kaurene synthase [EC:4.2.3.19] | (RefSeq) ent-kaur-16-ene synthase, chloroplastic-like	Diterpenoid biosynthesis (ko00904)
Seita.7G233600	5.52704	5.18586	4.64738	4.10285	4.72874	11.5633	5.30737	8.39586	10.406	4.88289	0.885169	-0.0614205	0.681266	1.12432	-0.065162	K04121|0|sita:101772220|K04121 ent-kaurene synthase [EC:4.2.3.19] | (RefSeq) ent-kaur-16-ene synthase, chloroplastic-like	Diterpenoid biosynthesis (ko00904)
Seita.4G235500	14.4255	14.6899	1.48161	8.75866	10.6541	167.036	23.4204	126.113	325.49	131.025	2.55164	0.403493	5.69483	4.77388	0.791286	K04122|0|sita:101770285|K04122 ent-kaurene oxidase [EC:1.14.13.78] | (RefSeq) ent-kaurene oxidase 2-like	Diterpenoid biosynthesis (ko00904)
Seita.4G235600	3.53966	4.73228	0.282117	1.75197	2.56774	25.7053	13.7724	54.0938	34.792	17.2201	1.30502	0.481075	6.6863	3.99588	0.805866	K04122|0|sita:101770692|K04122 ent-kaurene oxidase [EC:1.14.13.78] | (RefSeq) ent-kaurene oxidase 2-like	Diterpenoid biosynthesis (ko00904)
Seita.4G235400	2.94838	1.84026	1.43921	1.38876	2.71716	2.09394	2.44499	4.69666	7.45101	5.75131	-0.527151	0.0929413	1.25846	1.89705	0.563249	K04122|0|sita:101769883|K04122 ent-kaurene oxidase [EC:1.14.13.78] | (RefSeq) ent-kaurene oxidase 2-like	Diterpenoid biosynthesis (ko00904)
Seita.5G125500	0.291004	0.335663	1.06115	0.271224	5.68069	0.574351	0.483159	12.9587	18.2311	31.6975	0.542475	0.191697	3.07551	5.11595	1.27545	K04124|0|sita:101753273|K04124 gibberellin 3-beta-dioxygenase [EC:1.14.11.15] | (RefSeq) gibberellin 3-beta-dioxygenase 2-2-like	Diterpenoid biosynthesis (ko00904)
Seita.5G323400	0.60842	0.143808	0.281891	0.394112	0.799426	3.73423	0.294028	0.379437	3.77098	7.96033	1.5622	0.231588	0.311989	2.72054	1.77765	K04125|0|sita:101759758|K04125 gibberellin 2-oxidase [EC:1.14.11.13] | (RefSeq) gibberellin 2-beta-dioxygenase-like	Diterpenoid biosynthesis (ko00904)
Seita.5G147400	2.59688	1.35682	2.22857	6.70745	6.39117	12.1813	4.11806	5.07673	12.1727	21.7786	1.91006	0.987084	1.03836	0.671418	1.41478	K04125|9.39382e-148|sita:101766800|K04125 gibberellin 2-oxidase [EC:1.14.11.13] | (RefSeq) gibberellin 2-beta-dioxygenase 1-like	Diterpenoid biosynthesis (ko00904)
Seita.3G074700	0.235585	0.260908	0.0385993	0.0293013	0.142878	0.928538	0.798331	1.73046	0.984423	2.51462	0.887279	0.949613	4.14985	1.77357	2.43561	K04125|0|sita:101773051|K04125 gibberellin 2-oxidase [EC:1.14.11.13] | (RefSeq) gibberellin 2-beta-dioxygenase 1-like	Diterpenoid biosynthesis (ko00904)
Seita.9G004400	0.794655	1.24986	2.28413	1.21857	1.09191	0.372961	1.00176	0.972308	1.54046	11.5211	-0.625047	-0.289161	-1.26749	0.111368	2.38079	K05282|0|sita:101760262|K05282 gibberellin 20-oxidase [EC:1.14.11.12] | (RefSeq) gibberellin 20 oxidase 1-D-like	Diterpenoid biosynthesis (ko00904)
									1.926

## Sheet: ABA
ID	CK1	CK2	CK3	CK4	CK5	TG1	TG2	TG3	TG4	TG5	CK1-1_CK1-2_CK1-3_vs_TG1-2_TG1-3_TG1-1_DESeq2_log2FC	CK2-1_CK2-2_CK2-3_vs_TG2-3_TG2-2_TG2-1_DESeq2_log2FC	CK3-1_CK3-2_CK3-3_vs_TG3-1_TG3-2_TG3-3_DESeq2_log2FC	CK4-1_CK4-2_CK4-3_vs_TG4-1_TG4-2_TG4-3_DESeq2_log2FC	CK5-1_CK5-2_CK5-3_vs_TG5-1_TG5-2_TG5-3_DESeq2_log2FC	KEGG_annotation	KEGG_pathway_annotation
Seita.7G067200	47.4924	47.6001	38.5353	26.8053	34.3921	42.0777	33.7146	19.6978	14.0677	16.9682	-0.309521	-0.56029	-1.17248	-1.05274	-0.986559	K09839|0|sita:101754003|K09839 violaxanthin de-epoxidase [EC:1.23.5.1] | (RefSeq) violaxanthin de-epoxidase, chloroplastic	Carotenoid biosynthesis (ko00906)
Seita.3G391000	0.445433	0.425903	0.274267	0.438844	2.31101	0.393983	0.411023	0.392566	0.463718	2.48496	-0.136776	-0.059844	0.291952	-0.10552	0.0791651	K09840|0|sita:101770668|K09840 9-cis-epoxycarotenoid dioxygenase [EC:1.13.11.51] | (RefSeq) 9-cis-epoxycarotenoid dioxygenase 1, chloroplastic	Carotenoid biosynthesis (ko00906)
Seita.9G156500	1.72014	0.964087	0.766909	2.40152	0.610127	1.55059	1.692	0.560564	0.881233	2.36154	-0.19331	0.501899	-0.536537	-1.52819	1.68467	K09840|0|sita:101778945|K09840 9-cis-epoxycarotenoid dioxygenase [EC:1.13.11.51] | (RefSeq) 9-cis-epoxycarotenoid dioxygenase 1, chloroplastic	Carotenoid biosynthesis (ko00906)
Seita.9G041800	26.111	23.8174	0.0592507	1.26725	11.6344	10.0711	2.11011	26.002	0.989544	29.7059	-0.5824	-1.58073	7.76537	-0.292948	0.303255	K09841|5.37838e-167|sita:101756331|K09841 xanthoxin dehydrogenase [EC:1.1.1.288] | (RefSeq) zerumbone synthase-like	Carotenoid biosynthesis (ko00906)
Seita.9G041900	44.4866	39.7145	26.7567	59.1486	54.2693	35.8219	51.9923	55.629	46.4993	86.722	-0.537398	0.184862	0.0732724	-0.383657	0.31745	K09841|2.52453e-168|sita:101757665|K09841 xanthoxin dehydrogenase [EC:1.1.1.288] | (RefSeq) zerumbone synthase-like	Carotenoid biosynthesis (ko00906)
Seita.2G042900	4.15956	6.7473	6.5141	5.26471	5.05742	3.7795	7.87541	4.77518	4.0764	4.53178	-0.279196	0.137829	-0.610968	-0.552617	-0.234139	K09842|0|sita:101763740|K09842 abscisic-aldehyde oxidase [EC:1.2.3.14] | (RefSeq) probable aldehyde oxidase 3	Carotenoid biosynthesis (ko00906)
Seita.6G181300	2.02455	1.04409	0.323461	0.394698	1.44757	15.6749	16.2947	7.10683	6.67751	7.25	2.24995	1.43467	3.8306	3.68564	1.80295	K09843|0|sita:101777633|K09843 (+)-abscisic acid 8'-hydroxylase [EC:1.14.13.93] | (RefSeq) abscisic acid 8'-hydroxylase 3-like	Carotenoid biosynthesis (ko00906)
Seita.2G229900	3.48918	0.57726	0.600381	3.7518	0.720142	7.33343	1.75693	0.490172	0.821909	1.00346	0.683448	1.05533	-0.270608	-2.18841	0.325428	K09843|0|sita:101760218|K09843 (+)-abscisic acid 8'-hydroxylase [EC:1.14.13.93] | (RefSeq) abscisic acid 8'-hydroxylase 3	Carotenoid biosynthesis (ko00906)
Seita.1G288100	7.00978	6.31091	3.29468	5.94746	8.16743	26.9823	7.16607	20.0217	13.9919	19.5827	1.61418	0.0578775	2.273	0.945113	1.1772	K09843|0|sita:101782596|K09843 (+)-abscisic acid 8'-hydroxylase [EC:1.14.13.93] | (RefSeq) abscisic acid 8'-hydroxylase 1	Carotenoid biosynthesis (ko00906)

## Sheet: CTK
ID	CK1_FPKM	CK2_FPKM	CK3_FPKM	CK4_FPKM	CK5_FPKM	TG1_FPKM	TG2_FPKM	TG3_FPKM	TG4_FPKM	TG5_FPKM	CK1-1_CK1-2_CK1-3_vs_TG1-2_TG1-3_TG1-1_DESeq2_log2FC	CK2-1_CK2-2_CK2-3_vs_TG2-3_TG2-2_TG2-1_DESeq2_log2FC	CK3-1_CK3-2_CK3-3_vs_TG3-1_TG3-2_TG3-3_DESeq2_log2FC	CK4-1_CK4-2_CK4-3_vs_TG4-1_TG4-2_TG4-3_DESeq2_log2FC	CK4-1_CK4-2_CK4-3_vs_TG4-1_TG4-2_TG4-3_DESeq2_(FDR_0.05_FC_2)_regulated	CK5-1_CK5-2_CK5-3_vs_TG5-1_TG5-2_TG5-3_DESeq2_log2FC	KEGG_annotation	KEGG_pathway_annotation
Seita.5G133700	1.39426	0.452047	0.40145	0.326678	1.03052	0.942111	0.0390663	0.658618	1.27189	4.76702	-0.561369	-1.24718	0.426389	1.28857	normal	1.73659	K00279|0|sita:101779751|K00279 cytokinin dehydrogenase [EC:1.5.99.12] | (RefSeq) cytokinin dehydrogenase 1-like	Zeatin biosynthesis (ko00908)
Seita.7G194200	0.207711	0.202498	0.029922	0.242275	2.16452	2.27629	0.576452	3.25229	4.18377	4.98594	1.34664	0.536464	4.95981	2.92622	up	0.837716	K13495|0|zma:100273251|K13495 cis-zeatin O-glucosyltransferase [EC:2.4.1.215] | (RefSeq) GRMZM2G120016; uncharacterized LOC100273251	Zeatin biosynthesis (ko00908)
Seita.5G447700	2.43901	1.19133	1.13308	2.50093	5.43334	4.89552	1.86066	3.16878	6.87909	10.2525	0.852143	0.351807	1.21073	1.18255	up	0.852977	K00279|0|sita:101754232|K00279 cytokinin dehydrogenase [EC:1.5.99.12] | (RefSeq) cytokinin dehydrogenase 4	Zeatin biosynthesis (ko00908)
Seita.3G156200	2.46428	0.968577	1.33252	2.08255	1.6221	1.32803	0.88494	0.657265	2.83914	2.27764	-0.87547	-0.160715	-1.19221	0.212624	normal	0.417987	K10760|0|sita:101776169|K10760 adenylate dimethylallyltransferase (cytokinin synthase) [EC:2.5.1.27 2.5.1.112] | (RefSeq) adenylate isopentenyltransferase-like	Zeatin biosynthesis (ko00908)
Seita.3G404000	3.81204	4.5473	4.46507	3.49936	3.39421	3.60957	3.34234	2.12298	2.95686	2.52749	-0.188359	-0.498323	-1.26297	-0.497505	normal	-0.269872	K00791|0|sita:101780512|K00791 tRNA dimethylallyltransferase [EC:2.5.1.75] | (RefSeq) tRNA dimethylallyltransferase 9	Zeatin biosynthesis (ko00908)
Seita.J000400	0	0.018334	0.0224543	0.0296537	1.54904	0.235072	0.188905	1.78423	1.18	6.50691	0.757716	0.287297	3.77057	3.47703	up	0.845235	K10760|0|sita:101781905|K10760 adenylate dimethylallyltransferase (cytokinin synthase) [EC:2.5.1.27 2.5.1.112] | (RefSeq) adenylate isopentenyltransferase 3, chloroplastic-like	Zeatin biosynthesis (ko00908)
Seita.7G171700	3.95026	5.53468	1.96888	4.67214	4.80299	2.65329	3.82854	5.70652	4.76733	7.10905	-0.907477	-0.523807	0.844328	-0.209798	normal	0.323568	K00279|0|sita:101769142|K00279 cytokinin dehydrogenase [EC:1.5.99.12] | (RefSeq) cytokinin dehydrogenase 8-like	Zeatin biosynthesis (ko00908)
Seita.7G194900	0.36628	0.382691	0.116296	0.195281	1.69069	1.06357	0.633946	0.784914	5.37429	5.93826	0.92069	0.432196	2.09394	4.13552	up	1.60213	K13495|0|sita:101778864|K13495 cis-zeatin O-glucosyltransferase [EC:2.4.1.215] | (RefSeq) putative cis-zeatin O-glucosyltransferase	Zeatin biosynthesis (ko00908)
Seita.5G337500	0.222322	0.019984	0.0241763	0.0284903	0.189837	1.26623	0.126666	0.081583	0.0957917	1.90644	1.38489	0.354818	0.62182	0.55871	normal	1.89133	K00279|0|sita:101780557|K00279 cytokinin dehydrogenase [EC:1.5.99.12] | (RefSeq) cytokinin dehydrogenase 5	Zeatin biosynthesis (ko00908)
Seita.7G194300	12.5584	13.6372	7.72078	20.2355	21.5031	29.5048	10.4432	12.2082	17.702	36.6652	1.05539	-0.460174	0.41404	-0.400644	normal	0.711177	K13495|0|sita:101777646|K13495 cis-zeatin O-glucosyltransferase [EC:2.4.1.215] | (RefSeq) putative cis-zeatin O-glucosyltransferase	Zeatin biosynthesis (ko00908)
Seita.7G194800	3.18166	2.44432	1.78696	3.90183	14.3902	12.2714	4.29932	29.6768	44.2396	41.335	1.58178	0.572746	3.67388	3.20405	up	1.27981	K13495|0|sbi:SORBI_06g024960|K13495 cis-zeatin O-glucosyltransferase [EC:2.4.1.215] | (RefSeq) SORBIDRAFT_06g024960, Sb06g024960; hypothetical protein	Zeatin biosynthesis (ko00908)
Seita.5G466700	4.05149	3.92528	3.59863	4.45715	5.28094	3.38651	6.54687	4.82976	4.83093	5.97686	-0.333957	0.630924	0.166918	-0.0790907	normal	0.0951035	K00791|0|sita:101757860|K00791 tRNA dimethylallyltransferase [EC:2.5.1.75] | (RefSeq) tRNA dimethylallyltransferase 2	Zeatin biosynthesis (ko00908)
Seita.2G419800	4.36238	7.24575	5.6497	6.44713	9.52736	7.4601	8.33087	13.3129	13.1723	14.442	0.637382	0.100946	0.979048	0.787891	normal	0.566035	K13495|0|sita:101773859|K13495 cis-zeatin O-glucosyltransferase [EC:2.4.1.215] | (RefSeq) putative cis-zeatin O-glucosyltransferase	Zeatin biosynthesis (ko00908)
Seita.6G174400	8.62763	7.08204	4.47867	12.7265	7.97046	19.2285	5.45643	5.02736	9.57476	13.5597	0.98965	-0.398547	0.00274493	-0.579002	normal	0.691451	K00279|0|sita:101782875|K00279 cytokinin dehydrogenase [EC:1.5.99.12] | (RefSeq) cytokinin dehydrogenase 11	Zeatin biosynthesis (ko00908)
Seita.9G042300	3.80366	4.88157	1.56902	1.19552	2.63434	1.16233	2.05314	2.75326	4.678	6.58898	-1.02447	-0.950193	0.520059	1.66494	up	1.00395	K10760|1.50551e-167|sita:101759571|K10760 adenylate dimethylallyltransferase (cytokinin synthase) [EC:2.5.1.27 2.5.1.112] | (RefSeq) adenylate isopentenyltransferase 5, chloroplastic-like	Zeatin biosynthesis (ko00908)

## Sheet: ETH
ID	CK1_FPKM	CK2_FPKM	CK3_FPKM	CK4_FPKM	CK5_FPKM	TG1_FPKM	TG2_FPKM	TG3_FPKM	TG4_FPKM	TG5_FPKM	CK1-1_CK1-2_CK1-3_vs_TG1-2_TG1-3_TG1-1_DESeq2_log2FC	CK2-1_CK2-2_CK2-3_vs_TG2-3_TG2-2_TG2-1_DESeq2_log2FC	CK3-1_CK3-2_CK3-3_vs_TG3-1_TG3-2_TG3-3_DESeq2_log2FC	CK4-1_CK4-2_CK4-3_vs_TG4-1_TG4-2_TG4-3_DESeq2_log2FC	CK4-1_CK4-2_CK4-3_vs_TG4-1_TG4-2_TG4-3_DESeq2_(FDR_0.05_FC_2)_regulated	CK5-1_CK5-2_CK5-3_vs_TG5-1_TG5-2_TG5-3_DESeq2_log2FC	KEGG_annotation	KEGG_pathway_annotation
Seita.2G225500	0.404774	0.274075	0.299658	0.447319	0.106939	2.60402	2.74061	1.42813	1.02529	3.90342	1.96384	1.79235	1.70219	0.824237	normal	2.86608	K05933|0|sita:101781542|K05933 aminocyclopropanecarboxylate oxidase [EC:1.14.17.4] | (RefSeq) 1-aminocyclopropane-1-carboxylate oxidase 1	Cysteine and methionine metabolism (ko00270)
Seita.7G208700	4.6749	0.337043	0.420347	0.854029	3.44142	10.9966	1.22518	9.73234	2.29298	22.8327	0.851146	1.31785	3.85756	0.973807	normal	1.77988	K20772|0|sita:101756021|K20772 1-aminocyclopropane-1-carboxylate synthase 1/2/6 [EC:4.4.1.14] | (RefSeq) 1-aminocyclopropane-1-carboxylate synthase-like	Cysteine and methionine metabolism (ko00270)
Seita.5G030700	16.1682	19.7302	19.6423	14.4848	21.6048	23.5619	20.8169	21.9753	20.4929	30.6416	0.435782	-0.0310088	-0.0701016	0.280704	normal	0.492166	K00789|0|sita:101778008|K00789 S-adenosylmethionine synthetase [EC:2.5.1.6] | (RefSeq) S-adenosylmethionine synthase 3	Cysteine and methionine metabolism (ko00270);; Biosynthesis of amino acids (ko01230)
Seita.2G225400	7.44355	6.77518	12.6423	12.1563	16.9372	48.1309	29.241	32.0379	23.7219	133.782	2.24391	1.57972	0.976796	0.669801	normal	2.20023	K05933|0|sita:101780742|K05933 aminocyclopropanecarboxylate oxidase [EC:1.14.17.4] | (RefSeq) 1-aminocyclopropane-1-carboxylate oxidase 1-like	Cysteine and methionine metabolism (ko00270)
Seita.3G037900	66.8039	33.9373	27.5975	74.9548	24.7126	128.973	44.0716	34.7666	48.7288	34.432	0.725853	0.255951	0.0849852	-0.752233	normal	0.414485	K05933|0|sita:101780769|K05933 aminocyclopropanecarboxylate oxidase [EC:1.14.17.4] | (RefSeq) 1-aminocyclopropane-1-carboxylate oxidase-like	Cysteine and methionine metabolism (ko00270)
Seita.5G154800	38.4738	31.7745	38.1366	35.7053	72.5555	193.828	88.5518	190.675	252.317	174.865	2.03267	1.30648	1.98432	2.5802	up	1.13974	K00789|0|sita:101756508|K00789 S-adenosylmethionine synthetase [EC:2.5.1.6] | (RefSeq) S-adenosylmethionine synthase 1	Cysteine and methionine metabolism (ko00270);; Biosynthesis of amino acids (ko01230)
Seita.3G038000	131.577	92.1343	65.0024	171.578	88.925	241.188	89.3728	101.438	116.188	71.2342	0.720146	-0.134886	0.383233	-0.74296	normal	-0.317453	K05933|0|sita:101781172|K05933 aminocyclopropanecarboxylate oxidase [EC:1.14.17.4] | (RefSeq) 1-aminocyclopropane-1-carboxylate oxidase-like	Cysteine and methionine metabolism (ko00270)
Seita.1G335200	78.0459	163.198	175.741	130.67	135.727	59.7528	96.9241	118.314	190.631	366.027	-0.434837	-0.800714	-0.788612	0.324899	normal	1.28643	K05933|0|sita:101756803|K05933 aminocyclopropanecarboxylate oxidase [EC:1.14.17.4] | (RefSeq) 1-aminocyclopropane-1-carboxylate oxidase 1-like	Cysteine and methionine metabolism (ko00270)
Seita.3G053400	199.881	332.055	248.32	261.941	261.049	404.959	353.476	434.385	453.389	296.659	0.865547	-0.00684432	0.556813	0.572322	normal	0.168445	K00789|0|sita:101764969|K00789 S-adenosylmethionine synthetase [EC:2.5.1.6] | (RefSeq) S-adenosylmethionine synthase 1	Cysteine and methionine metabolism (ko00270);; Biosynthesis of amino acids (ko01230)

## Sheet: SA
ID	CK1_FPKM	CK2_FPKM	CK3_FPKM	CK4_FPKM	CK5_FPKM	TG1_FPKM	TG2_FPKM	TG3_FPKM	TG4_FPKM	TG5_FPKM	CK1-1_CK1-2_CK1-3_vs_TG1-2_TG1-3_TG1-1_DESeq2_log2FC	CK2-1_CK2-2_CK2-3_vs_TG2-3_TG2-2_TG2-1_DESeq2_log2FC	CK3-1_CK3-2_CK3-3_vs_TG3-1_TG3-2_TG3-3_DESeq2_log2FC	CK4-1_CK4-2_CK4-3_vs_TG4-1_TG4-2_TG4-3_DESeq2_log2FC	CK5-1_CK5-2_CK5-3_vs_TG5-1_TG5-2_TG5-3_DESeq2_log2FC	KEGG_annotation	KEGG_pathway_annotation
Seita.1G240600	1.02436	0.251794	0.357513	0.297953	0.568453	8.23386	0.964055	2.03145	2.37504	3.31555	1.65144	1.02371	2.064	2.51398	2.06083	K10775|0|sita:101781925|K10775 phenylalanine ammonia-lyase [EC:4.3.1.24] | (RefSeq) phenylalanine ammonia-lyase-like	Phenylalanine metabolism (ko00360);; Phenylpropanoid biosynthesis (ko00940)
Seita.1G240400	0.988898	0.406257	0.127987	0.637748	1.39419	9.76333	1.1298	4.55232	5.42064	3.83219	2.55579	0.778585	4.1049	2.68164	1.10153	K10775|0|sita:101781123|K10775 phenylalanine ammonia-lyase [EC:4.3.1.24] | (RefSeq) phenylalanine ammonia-lyase-like	Phenylalanine metabolism (ko00360);; Phenylpropanoid biosynthesis (ko00940)
Seita.7G168700	0.614459	0.225553	0.528876	0.3996	6.87752	1.05216	1.30978	1.5932	3.87594	15.3382	0.603551	1.70625	1.18485	2.86556	0.553994	K13064|0|sita:101756300|K13064 phenylalanine/tyrosine ammonia-lyase [EC:4.3.1.25] | (RefSeq) phenylalanine ammonia-lyase-like	Phenylalanine metabolism (ko00360);; Phenylpropanoid biosynthesis (ko00940)
Seita.1G240500	1.86255	0.265632	0.11544	0.91237	3.44548	13.2382	2.72452	6.31796	6.19479	6.79563	2.3142	2.17631	5.22984	2.28333	0.745314	K10775|0|sita:101781518|K10775 phenylalanine ammonia-lyase [EC:4.3.1.24] | (RefSeq) phenylalanine ammonia-lyase	Phenylalanine metabolism (ko00360);; Phenylpropanoid biosynthesis (ko00940)
Seita.7G168800	6.31046	1.65229	0.139115	0.728131	2.70714	49.1003	6.21661	11.296	5.20501	3.85098	1.83988	1.35544	5.15046	2.36503	0.480645	K10775|0|sita:101756700|K10775 phenylalanine ammonia-lyase [EC:4.3.1.24] | (RefSeq) phenylalanine ammonia-lyase	Phenylalanine metabolism (ko00360);; Phenylpropanoid biosynthesis (ko00940)
Seita.1G240200	8.63195	4.0666	3.10842	1.09049	9.22623	30.7417	7.85451	19.1371	16.0622	26.6093	1.5006	0.661288	2.18106	3.47744	1.13534	K13064|0|sita:101780319|K13064 phenylalanine/tyrosine ammonia-lyase [EC:4.3.1.25] | (RefSeq) phenylalanine/tyrosine ammonia-lyase-like	Phenylalanine metabolism (ko00360);; Phenylpropanoid biosynthesis (ko00940)
Seita.1G240300	66.9367	27.0838	21.2229	25.6065	46.4551	199.715	48.9917	106.865	136.718	120.779	1.39018	0.685289	1.94505	2.07639	1.26126	K10775|0|sita:101780720|K10775 phenylalanine ammonia-lyase [EC:4.3.1.24] | (RefSeq) phenylalanine ammonia-lyase-like	Phenylalanine metabolism (ko00360);; Phenylpropanoid biosynthesis (ko00940)

## Sheet: JA
ID	CK1_FPKM	CK2_FPKM	CK3_FPKM	CK4_FPKM	CK5_FPKM	TG1_FPKM	TG2_FPKM	TG3_FPKM	TG4_FPKM	TG5_FPKM	CK1-1_CK1-2_CK1-3_vs_TG1-2_TG1-3_TG1-1_DESeq2_log2FC	CK2-1_CK2-2_CK2-3_vs_TG2-3_TG2-2_TG2-1_DESeq2_log2FC	CK3-1_CK3-2_CK3-3_vs_TG3-1_TG3-2_TG3-3_DESeq2_log2FC	CK4-1_CK4-2_CK4-3_vs_TG4-1_TG4-2_TG4-3_DESeq2_log2FC	CK5-1_CK5-2_CK5-3_vs_TG5-1_TG5-2_TG5-3_DESeq2_log2FC	KEGG_annotation	KEGG_pathway_annotation
Seita.9G233000	64.856	65.6229	63.7416	64.4912	85.4345	145.092	87.5644	94.2235	101.887	90.7089	1.00326	0.297346	0.313742	0.442725	0.0660978	K07513|0|sita:101762691|K07513 acetyl-CoA acyltransferase 1 [EC:2.3.1.16] | (RefSeq) 3-ketoacyl-CoA thiolase 2, peroxisomal-like	Fatty acid degradation (ko00071);; Valine, leucine and isoleucine degradation (ko00280);; alpha-Linolenic acid metabolism (ko00592);; Biosynthesis of unsaturated fatty acids (ko01040);; Fatty acid metabolism (ko01212);; Peroxisome (ko04146)
Seita.1G366300	85.4557	117.993	133.865	112.973	203.832	84.388	134.709	160.891	198.089	276.092	-0.123215	0.0926846	0.0240873	0.589695	0.41513	K07513|0|sita:101777905|K07513 acetyl-CoA acyltransferase 1 [EC:2.3.1.16] | (RefSeq) 3-ketoacyl-CoA thiolase 2, peroxisomal	Fatty acid degradation (ko00071);; Valine, leucine and isoleucine degradation (ko00280);; alpha-Linolenic acid metabolism (ko00592);; Biosynthesis of unsaturated fatty acids (ko01040);; Fatty acid metabolism (ko01212);; Peroxisome (ko04146)
Seita.8G183900	13.439	16.3893	13.6606	11.0836	12.9476	10.5666	13.0152	13.4863	17.4443	16.7233	-0.359144	-0.4085	-0.298196	0.366154	0.2229	K00232|0|sita:101769443|K00232 acyl-CoA oxidase [EC:1.3.3.6] | (RefSeq) acyl-coenzyme A oxidase 2, peroxisomal	Fatty acid degradation (ko00071);; alpha-Linolenic acid metabolism (ko00592);; Biosynthesis of unsaturated fatty acids (ko01040);; Fatty acid metabolism (ko01212);; Peroxisome (ko04146)
Seita.5G113100	9.4579	13.1541	13.5425	11.7831	21.6999	9.09068	14.539	18.6841	18.6991	33.4884	-0.144915	0.0538199	0.243871	0.462326	0.623518	K00232|0|sita:101773265|K00232 acyl-CoA oxidase [EC:1.3.3.6] | (RefSeq) acyl-coenzyme A oxidase 4, peroxisomal-like	Fatty acid degradation (ko00071);; alpha-Linolenic acid metabolism (ko00592);; Biosynthesis of unsaturated fatty acids (ko01040);; Fatty acid metabolism (ko01212);; Peroxisome (ko04146)
Seita.4G002200	15.7087	15.5482	18.5132	19.7694	20.1387	15.9152	14.2502	16.0239	17.5607	13.297	-0.0896776	-0.218774	-0.451989	-0.380659	-0.607757	K00232|0|sita:101761473|K00232 acyl-CoA oxidase [EC:1.3.3.6] | (RefSeq) peroxisomal acyl-coenzyme A oxidase 1-like	Fatty acid degradation (ko00071);; alpha-Linolenic acid metabolism (ko00592);; Biosynthesis of unsaturated fatty acids (ko01040);; Fatty acid metabolism (ko01212);; Peroxisome (ko04146)
Seita.4G154600	25.4523	26.4266	31.9716	28.7826	28.029	20.5689	23.8601	25.9678	29.113	30.4991	-0.311289	-0.210761	-0.526151	-0.146937	0.109993	K00232|0|sita:101786184|K00232 acyl-CoA oxidase [EC:1.3.3.6] | (RefSeq) acyl-coenzyme A oxidase 3, peroxisomal-like	Fatty acid degradation (ko00071);; alpha-Linolenic acid metabolism (ko00592);; Biosynthesis of unsaturated fatty acids (ko01040);; Fatty acid metabolism (ko01212);; Peroxisome (ko04146)
Seita.7G273200	51.451	55.9192	57.5798	51.955	65.6262	39.9144	58.4892	50.6618	60.9259	68.7291	-0.39398	0.0358008	-0.390551	0.0492704	-0.0338032	K00232|0|sita:101774257|K00232 acyl-CoA oxidase [EC:1.3.3.6] | (RefSeq) acyl-coenzyme A oxidase 4, peroxisomal-like	Fatty acid degradation (ko00071);; alpha-Linolenic acid metabolism (ko00592);; Biosynthesis of unsaturated fatty acids (ko01040);; Fatty acid metabolism (ko01212);; Peroxisome (ko04146)
Seita.4G065000	81.8966	89.9422	102.705	95.6406	104.231	96.5013	85.7145	96.7654	123.46	106.734	0.127739	-0.175105	-0.328498	0.152715	0.00876218	K00232|0|sita:101757959|K00232 acyl-CoA oxidase [EC:1.3.3.6] | (RefSeq) peroxisomal acyl-coenzyme A oxidase 1-like	Fatty acid degradation (ko00071);; alpha-Linolenic acid metabolism (ko00592);; Biosynthesis of unsaturated fatty acids (ko01040);; Fatty acid metabolism (ko01212);; Peroxisome (ko04146)
Seita.9G357200	29.2996	26.4516	20.1976	50.4132	39.8768	96.3807	23.6225	51.7919	65.6157	68.8426	1.51531	-0.239425	1.07429	0.165286	0.753598	K10525|2.75908e-166|sita:101764321|K10525 allene oxide cyclase [EC:5.3.99.6] | (RefSeq) allene oxide cyclase 3, chloroplastic-like	alpha-Linolenic acid metabolism (ko00592)
Seita.9G077900	10.7436	6.05192	1.75832	7.73591	14.987	48.3345	13.0069	27.2413	39.0347	38.7718	1.88046	0.841883	3.55649	2.03752	1.23644	K01723|1.92828e-90|sita:101780511|K01723 hydroperoxide dehydratase [EC:4.2.1.92] | (RefSeq) allene oxide synthase 1, chloroplastic-like	alpha-Linolenic acid metabolism (ko00592)
Seita.9G483700	20.5938	18.8018	1.63914	9.47076	20.4923	97.2477	33.6131	53.6068	73.2949	61.5485	1.77839	0.600978	4.40616	2.69693	1.23704	K01723|0|sita:101784451|K01723 hydroperoxide dehydratase [EC:4.2.1.92] | (RefSeq) allene oxide synthase 2-like	alpha-Linolenic acid metabolism (ko00592)
Seita.4G142600	1.60437	2.32762	1.89866	2.4397	1.63271	0.632128	2.73459	1.98009	1.79335	1.70218	-1.30954	0.133608	-0.170054	-0.635631	-0.00208697	K08241|1.23196e-104|sbi:SORBI_05g027465|K08241 jasmonate O-methyltransferase [EC:2.1.1.141] | (RefSeq) SORBIDRAFT_05g027465, Sb05g027465; hypothetical protein	alpha-Linolenic acid metabolism (ko00592)
Seita.3G294500	3.42489	6.32477	7.0321	6.57023	9.75099	1.39538	3.34322	2.98783	3.56381	13.0992	-1.05913	-0.868497	-1.36767	-1.09523	0.311342	K00454|0|sita:101785224|K00454 lipoxygenase [EC:1.13.11.12] | (RefSeq) probable linoleate 9S-lipoxygenase 5	Linoleic acid metabolism (ko00591);; alpha-Linolenic acid metabolism (ko00592)
Seita.4G215400	2.03005	0.310198	0.060849	1.24439	0.275686	49.9608	5.93124	0.00755867	0.690182	0.0953693	1.62485	0.721547	-0.781151	-0.757489	-0.48133	K00454|0|sita:101772546|K00454 lipoxygenase [EC:1.13.11.12] | (RefSeq) lipoxygenase 2.1, chloroplastic-like	Linoleic acid metabolism (ko00591);; alpha-Linolenic acid metabolism (ko00592)
Seita.6G205300	6.22594	8.21847	0.65548	3.23123	3.65416	38.3956	16.7603	5.71426	5.31045	5.29297	1.96303	0.678795	2.77467	0.490455	0.39921	K00454|0|sita:101778990|K00454 lipoxygenase [EC:1.13.11.12] | (RefSeq) probable lipoxygenase 8, chloroplastic	Linoleic acid metabolism (ko00591);; alpha-Linolenic acid metabolism (ko00592)
Seita.9G518800	5.05533	9.3497	5.48255	7.01009	7.80117	11.8826	12.1885	15.1104	11.6047	12.4127	1.07081	0.274887	1.14828	0.499686	0.617073	K00454|0|sita:101783519|K00454 lipoxygenase [EC:1.13.11.12] | (RefSeq) probable lipoxygenase 6	Linoleic acid metabolism (ko00591);; alpha-Linolenic acid metabolism (ko00592)
Seita.7G113700	9.31433	5.54652	4.62072	11.0292	10.5558	29.5485	9.33055	13.181	20.6226	20.2872	1.43414	0.5819	1.20834	0.668414	0.900526	K00454|0|sita:101772084|K00454 lipoxygenase [EC:1.13.11.12] | (RefSeq) putative lipoxygenase 5	Linoleic acid metabolism (ko00591);; alpha-Linolenic acid metabolism (ko00592)
Seita.1G050700	197.193	357.482	319.899	413.128	129.392	174.808	285.047	163.129	216.981	136.403	-0.244746	-0.339256	-1.12388	-1.03546	0.0275394	K00454|0|sita:101784066|K00454 lipoxygenase [EC:1.13.11.12] | (RefSeq) lipoxygenase 2.3, chloroplastic-like	Linoleic acid metabolism (ko00591);; alpha-Linolenic acid metabolism (ko00592)
Seita.1G122400	2.64617	2.91966	3.47733	3.17588	4.64598	1.28024	1.31471	3.10622	8.49864	6.57221	-0.507374	-0.463905	-0.368596	1.52465	0.293029	K10527|0|sita:101757736|K10527 enoyl-CoA hydratase/3-hydroxyacyl-CoA dehydrogenase [EC:4.2.1.17 1.1.1.35 1.1.1.211] | (RefSeq) peroxisomal fatty acid beta-oxidation multifunctional protein-like	Fatty acid degradation (ko00071);; alpha-Linolenic acid metabolism (ko00592);; Fatty acid metabolism (ko01212)
Seita.3G272500	11.3842	11.6176	11.5622	9.45355	10.8026	9.95463	11.3455	10.3551	7.94297	7.8692	-0.308972	-0.144423	-0.488262	-0.426226	-0.7615	K10527|0|sita:101774575|K10527 enoyl-CoA hydratase/3-hydroxyacyl-CoA dehydrogenase [EC:4.2.1.17 1.1.1.35 1.1.1.211] | (RefSeq) glyoxysomal fatty acid beta-oxidation multifunctional protein MFP-a-like	Fatty acid degradation (ko00071);; alpha-Linolenic acid metabolism (ko00592);; Fatty acid metabolism (ko01212)
Seita.5G161800	29.3989	30.8169	41.4401	31.8713	42.451	27.3968	25.2508	32.2141	41.646	45.3893	-0.224598	-0.365938	-0.601546	0.162032	0.0852981	K10527|0|sita:101777462|K10527 enoyl-CoA hydratase/3-hydroxyacyl-CoA dehydrogenase [EC:4.2.1.17 1.1.1.35 1.1.1.211] | (RefSeq) glyoxysomal fatty acid beta-oxidation multifunctional protein MFP-a	Fatty acid degradation (ko00071);; alpha-Linolenic acid metabolism (ko00592);; Fatty acid metabolism (ko01212)
Seita.1G122300	52.0346	56.0171	43.7753	43.2559	73.0552	54.6308	51.4	59.416	63.8035	78.2824	-0.0222332	-0.219574	0.197019	0.345261	0.08462	K10527|0|sita:101758148|K10527 enoyl-CoA hydratase/3-hydroxyacyl-CoA dehydrogenase [EC:4.2.1.17 1.1.1.35 1.1.1.211] | (RefSeq) peroxisomal fatty acid beta-oxidation multifunctional protein	Fatty acid degradation (ko00071);; alpha-Linolenic acid metabolism (ko00592);; Fatty acid metabolism (ko01212)
Seita.9G552000	11.1816	11.0874	5.12207	8.74198	16.3292	41.2681	16.4489	21.4182	22.652	19.2518	1.67039	0.428751	1.77832	1.13921	0.23444	K10526|0|sita:101776359|K10526 OPC-8:0 CoA ligase 1 [EC:6.2.1.-] | (RefSeq) 4-coumarate--CoA ligase-like 4	alpha-Linolenic acid metabolism (ko00592)
Seita.3G070700	3.5627	1.36031	0.535432	1.31339	2.372	25.7385	1.20833	16.1454	21.8821	7.75959	2.29144	-0.180242	4.44107	3.70428	1.30727	K05894|0|sita:101760095|K05894 12-oxophytodienoic acid reductase [EC:1.3.1.42] | (RefSeq) putative 12-oxophytodienoate reductase 5	alpha-Linolenic acid metabolism (ko00592)
Seita.5G169400	0	0.077131	0.007085	0	2.70609	0.804744	0.0584957	1.39487	1.63084	29.039	2.00847	-0.0389591	3.44902	4.65618	1.01929	K05894|0|sita:101763536|K05894 12-oxophytodienoic acid reductase [EC:1.3.1.42] | (RefSeq) putative 12-oxophytodienoate reductase 11	alpha-Linolenic acid metabolism (ko00592)
Seita.4G077800	1.74345	0.186976	0.212356	0.123268	6.45295	6.33751	0.806228	0.650638	1.9582	17.8018	1.26929	0.412197	0.498276	1.06704	1.19089	K05894|0|sita:101762295|K05894 12-oxophytodienoic acid reductase [EC:1.3.1.42] | (RefSeq) 12-oxophytodienoate reductase 1-like	alpha-Linolenic acid metabolism (ko00592)
Seita.7G109800	5.59031	3.60965	8.97755	7.69769	8.96275	8.18433	4.12426	2.75833	5.34154	8.85389	0.209912	0.211748	-1.40994	-0.950344	-0.149596	K05894|0|sita:101756695|K05894 12-oxophytodienoic acid reductase [EC:1.3.1.42] | (RefSeq) putative 12-oxophytodienoate reductase 11	alpha-Linolenic acid metabolism (ko00592)
Seita.1G196700	5.59528	10.0666	8.3961	9.13443	5.1051	6.11758	6.47281	7.53363	4.16616	4.72037	-0.00138274	0.159191	-0.447196	-0.357538	-0.279661	K05894|0|sita:101760590|K05894 12-oxophytodienoic acid reductase [EC:1.3.1.42] | (RefSeq) putative 12-oxophytodienoate reductase 8	alpha-Linolenic acid metabolism (ko00592)
Seita.6G173700	27.594	20.4442	14.8471	26.9785	34.5155	59.0443	29.7275	39.3866	48.4851	65.242	0.931312	0.418494	1.13855	0.623311	0.884249	K05894|0|sita:101780587|K05894 12-oxophytodienoic acid reductase [EC:1.3.1.42] | (RefSeq) 12-oxophytodienoate reductase 7	alpha-Linolenic acid metabolism (ko00592)
Seita.9G041700	3.04992	3.93921	2.87127	3.38616	4.33405	2.65353	3.82827	4.10018	5.30074	6.75011	-0.304736	-0.171604	0.25788	0.398377	0.521428	K14674|0|sita:101756741|K14674 TAG lipase / steryl ester hydrolase / phospholipase A2 / LPA acyltransferase [EC:3.1.1.3 3.1.1.13 3.1.1.4 2.3.1.51] | (RefSeq) triacylglycerol lipase SDP1-like	Steroid biosynthesis (ko00100);; Glycerolipid metabolism (ko00561);; Glycerophospholipid metabolism (ko00564);; Ether lipid metabolism (ko00565);; Arachidonic acid metabolism (ko00590);; Linoleic acid metabolism (ko00591);; alpha-Linolenic acid metabolism (ko00592)
Seita.5G327000	3.31767	6.08309	6.28594	6.75906	5.75393	6.56525	6.24698	5.92316	5.1156	5.619	0.827976	-0.0643806	-0.389508	-0.703963	-0.137518	K14674|0|sita:101775418|K14674 TAG lipase / steryl ester hydrolase / phospholipase A2 / LPA acyltransferase [EC:3.1.1.3 3.1.1.13 3.1.1.4 2.3.1.51] | (RefSeq) triacylglycerol lipase SDP1-like	Steroid biosynthesis (ko00100);; Glycerolipid metabolism (ko00561);; Glycerophospholipid metabolism (ko00564);; Ether lipid metabolism (ko00565);; Arachidonic acid metabolism (ko00590);; Linoleic acid metabolism (ko00591);; alpha-Linolenic acid metabolism (ko00592)
Seita.8G099100	0.825705	0.732947	0.918077	0.728324	2.88424	1.38842	0.617646	0.858913	1.53233	12.941	0.560154	-0.218612	-0.328387	0.786844	1.78565	K18857|0|sita:101767284|K18857 alcohol dehydrogenase class-P [EC:1.1.1.1] | (RefSeq) alcohol dehydrogenase 1	Glycolysis / Gluconeogenesis (ko00010);; Fatty acid degradation (ko00071);; Tyrosine metabolism (ko00350);; alpha-Linolenic acid metabolism (ko00592)
Seita.8G099000	5.30636	2.21832	3.46187	4.54734	10.3138	6.3982	7.22128	24.9257	31.4801	23.2656	0.172348	1.18105	2.46268	2.51767	1.00336	K18857|0|sita:101766872|K18857 alcohol dehydrogenase class-P [EC:1.1.1.1] | (RefSeq) alcohol dehydrogenase 2	Glycolysis / Gluconeogenesis (ko00010);; Fatty acid degradation (ko00071);; Tyrosine metabolism (ko00350);; alpha-Linolenic acid metabolism (ko00592)
Seita.1G007200	131.317	227.369	182.093	283.429	71.0456	6.78588	51.7299	112.097	4.56197	75.7965	-1.5787	-0.554904	-0.582639	-5.9588	0.00113697	K10528|0|sita:101777323|K10528 hydroperoxide lyase [EC:4.1.2.-] | (RefSeq) probable inactive linolenate hydroperoxide lyase	alpha-Linolenic acid metabolism (ko00592)

## Sheet: BR
ID	CK1_FPKM	CK2_FPKM	CK3_FPKM	CK4_FPKM	CK5_FPKM	TG1_FPKM	TG2_FPKM	TG3_FPKM	TG4_FPKM	TG5_FPKM	CK1-1_CK1-2_CK1-3_vs_TG1-2_TG1-3_TG1-1_DESeq2_log2FC	CK2-1_CK2-2_CK2-3_vs_TG2-3_TG2-2_TG2-1_DESeq2_log2FC	CK3-1_CK3-2_CK3-3_vs_TG3-1_TG3-2_TG3-3_DESeq2_log2FC	CK4-1_CK4-2_CK4-3_vs_TG4-1_TG4-2_TG4-3_DESeq2_log2FC	CK5-1_CK5-2_CK5-3_vs_TG5-1_TG5-2_TG5-3_DESeq2_log2FC	KEGG_annotation	KEGG_pathway_annotation
Seita.1G042800	0.380407	0.749901	0.521583	0.930693	1.68278	3.24304	1.28376	9.00333	11.5603	5.89498	2.33284	0.437137	3.67897	3.05186	1.69141	K15639|0|sita:101756376|K15639 PHYB activation tagged suppressor 1 [EC:1.14.-.-] | (RefSeq) cytochrome P450 734A2-like	Brassinosteroid biosynthesis (ko00905)
Seita.5G123900	0.126168	0.379007	0.352697	0.398216	0.0762643	0.235525	2.43332	0.266232	0.120083	0.054581	0.520788	1.28612	-0.466413	-1.42652	-0.109155	K15639|0|sita:101781904|K15639 PHYB activation tagged suppressor 1 [EC:1.14.-.-] | (RefSeq) cytochrome P450 734A6	Brassinosteroid biosynthesis (ko00905)
Seita.4G224700	0.122354	0.153825	0.1185	0.138984	1.45703	0.596492	0.629961	2.09683	2.70166	5.23694	1.52691	1.12436	3.37083	3.62768	1.46745	K15639|0|sita:101770155|K15639 PHYB activation tagged suppressor 1 [EC:1.14.-.-] | (RefSeq) cytochrome P450 734A4-like	Brassinosteroid biosynthesis (ko00905)
Seita.3G114000	2.95579	6.71956	6.35455	9.68562	3.22223	3.87845	3.8815	4.55815	4.89963	1.11433	0.261015	-0.830545	-0.661347	-1.15864	-1.02805	K09589|0|sita:101764830|K09589 steroid 3-oxidase [EC:1.14.-.-] | (RefSeq) cytochrome P450 90D2-like	Brassinosteroid biosynthesis (ko00905)
Seita.9G480100	3.7643	7.74546	3.71134	4.64088	5.03495	5.12062	9.9407	10.3207	6.66132	3.63545	0.277076	0.182529	1.21152	0.305641	-0.327322	K09587|0|sita:101770693|K09587 steroid 22-alpha-hydroxylase [EC:1.14.13.-] | (RefSeq) cytochrome P450 90B1-like	Brassinosteroid biosynthesis (ko00905)
Seita.5G383700	2.98613	5.74633	3.6509	5.04833	4.72381	4.32097	9.32854	8.97263	5.26493	11.1382	0.304351	0.224976	1.03208	-0.143492	0.902244	K09591|5.39723e-134|sita:101786218|K09591 steroid 5-alpha-reductase [EC:1.3.1.22] | (RefSeq) steroid 5-alpha-reductase DET2	Brassinosteroid biosynthesis (ko00905)
Seita.5G139200	4.66175	4.01578	3.31057	4.08273	4.6768	8.84892	5.492	7.04967	10.0112	12.9071	0.725357	0.247186	0.442184	0.437206	0.913546	K09589|0|sita:101767613|K09589 steroid 3-oxidase [EC:1.14.-.-] | (RefSeq) cytochrome P450 90D2-like	Brassinosteroid biosynthesis (ko00905)
Seita.9G173500	5.00242	7.98872	4.95973	4.7992	24.2178	14.4573	13.8022	16.4667	13.4043	19.4983	1.184	0.594909	1.41777	1.2293	-0.28283	K12640|0|sita:101770408|K12640 brassinosteroid-6-oxidase 2 [EC:1.14.-.-] | (RefSeq) cytochrome P450 85A1	Brassinosteroid biosynthesis (ko00905)
Seita.8G027000	30.0187	32.4517	25.987	23.8551	25.7159	27.6869	35.6234	27.1302	23.3728	20.7036	-0.226277	0.0558001	-0.128114	-0.222358	-0.302672	K09588|0|sita:101768081|K09588 cytochrome P450 family 90 subfamily A polypeptide 1 [EC:1.14.-.-] | (RefSeq) cytochrome P450 90A1-like	Brassinosteroid biosynthesis (ko00905)
Seita.7G318000	30.9789	38.7951	36.1806	33.5187	37.3772	30.3059	37.2284	30.2568	26.4583	30.4087	-0.145137	-0.145548	-0.48235	-0.548047	-0.319323	K09588|0|sita:101755217|K09588 cytochrome P450 family 90 subfamily A polypeptide 1 [EC:1.14.-.-] | (RefSeq) cytochrome P450 90A1-like	Brassinosteroid biosynthesis (ko00905)

## Sheet: Siganl_transduction
#ID	CK1_FPKM	CK2_FPKM	CK3_FPKM	CK4_FPKM	CK5_FPKM	TG1_FPKM	TG2_FPKM	TG3_FPKM	TG4_FPKM	TG5_FPKM	CK1-1_CK1-2_CK1-3_vs_TG1-2_TG1-3_TG1-1_DESeq2_log2FC	CK2-1_CK2-2_CK2-3_vs_TG2-3_TG2-2_TG2-1_DESeq2_log2FC	CK3-1_CK3-2_CK3-3_vs_TG3-1_TG3-2_TG3-3_DESeq2_log2FC	CK4-1_CK4-2_CK4-3_vs_TG4-1_TG4-2_TG4-3_DESeq2_log2FC	CK5-1_CK5-2_CK5-3_vs_TG5-1_TG5-2_TG5-3_DESeq2_log2FC	KEGG_annotation	KEGG_pathway_annotation
Seita.5G034000	26.2914	56.4116	46.8255	30.169	25.1201	14.689	40.0532	24.4488	12.6374	15.0512	-0.864314	-0.561705	-1.13827	-1.40853	-0.728857	K12126|0|sita:101757582|K12126 phytochrome-interacting factor 3 | (RefSeq) transcription factor APG-like	Plant hormone signal transduction (ko04075);; Circadian rhythm - plant (ko04712)
Seita.3G055700	1.52323	2.54381	2.04837	1.98331	1.7685	3.99401	2.25676	2.64928	1.26066	2.28954	0.94576	-0.0810935	-0.127399	-0.843697	0.36192	K12126|0|sita:101773457|K12126 phytochrome-interacting factor 3 | (RefSeq) transcription factor APG-like	Plant hormone signal transduction (ko04075);; Circadian rhythm - plant (ko04712)
Seita.5G297900	2.20973	4.6113	3.92563	2.83508	3.8216	3.12217	9.53123	4.65512	4.18597	6.48307	0.379808	0.809241	0.000990017	0.339115	0.727401	K13415|2.17811e-162|sita:101765569|K13415 protein brassinosteroid insensitive 1 [EC:2.7.10.1 2.7.11.1] | (RefSeq) systemin receptor SR160	Plant hormone signal transduction (ko04075)
Seita.2G024600	1147.87	66.9955	248.448	1225.05	309.554	702.478	147.028	388.902	706.699	1163.61	-0.553493	0.289295	0.260854	-0.835004	1.60694	K13449|2.41613e-86|sita:101773576|K13449 pathogenesis-related protein 1 | (RefSeq) pathogenesis-related protein PRB1-3-like	Plant hormone signal transduction (ko04075);; Plant-pathogen interaction (ko04626)
Seita.2G024900	0.899877	0.160984	0.768732	1.41313	45.7147	1.49098	3.99833	25.1984	28.8632	173.957	0.492526	1.49964	4.42686	3.68808	0.705102	K13449|3.45982e-76|sita:101773986|K13449 pathogenesis-related protein 1 | (RefSeq) pathogenesis-related protein 1-like	Plant hormone signal transduction (ko04075);; Plant-pathogen interaction (ko04626)
Seita.2G024800	2.26239	0.058333	0.83829	0.68544	11.2929	2.07987	3.41391	6.24203	6.45377	44.5479	-0.098399	1.17109	2.08333	2.61487	0.874188	K13449|4.46977e-84|sita:101774383|K13449 pathogenesis-related protein 1 | (RefSeq) pathogenesis-related protein 1-like	Plant hormone signal transduction (ko04075);; Plant-pathogen interaction (ko04626)
Seita.5G175100	109.121	11.4408	9.56699	85.254	63.1627	58.2354	51.3692	165.439	136.259	278.571	-0.778287	0.823467	2.78841	0.415633	1.17608	K13449|5.21811e-108|sita:101776102|K13449 pathogenesis-related protein 1 | (RefSeq) pathogenesis-related protein PRMS	Plant hormone signal transduction (ko04075);; Plant-pathogen interaction (ko04626)
Seita.5G385200	44.7825	68.5738	72.9195	80.1388	126.567	40.9385	87.5207	125.494	127.545	136.175	-0.197541	0.250396	0.539652	0.456629	0.0807839	K13463|0|sita:101755570|K13463 coronatine-insensitive protein 1 | (RefSeq) coronatine-insensitive protein 1-like	Plant hormone signal transduction (ko04075)
Seita.3G222800	37.8976	74.2977	64.8307	69.3941	75.6	34.2974	90.8006	123.045	96.5101	70.5195	-0.211856	0.180986	0.674419	0.261148	-0.122097	K13463|0|sita:101774165|K13463 coronatine-insensitive protein 1 | (RefSeq) coronatine-insensitive protein 1-like	Plant hormone signal transduction (ko04075)
Seita.9G457300	8.99949	12.0362	10.0698	9.78372	12.1287	10.333	12.6724	12.8437	13.411	11.0886	0.0904471	-0.0181523	0.112798	0.2375	-0.126895	K13463|0|sita:101777849|K13463 coronatine-insensitive protein 1 | (RefSeq) coronatine-insensitive protein 1-like	Plant hormone signal transduction (ko04075)
Seita.6G154400	10.1513	16.4525	13.6464	12.8955	12.8243	11.9411	17.124	17.1315	14.615	14.1705	0.138432	-0.0413256	0.079049	-0.033855	0.118029	K13464|0|sita:101755052|K13464 jasmonate ZIM domain-containing protein | (RefSeq) protein TIFY 6A-like	Plant hormone signal transduction (ko04075)
Seita.2G200400	38.1281	51.7675	34.1441	37.9176	43.3023	81.1445	86.4792	48.0277	50.52	44.6953	0.929045	0.618092	0.250356	0.19791	0.00506785	K13464|0|sita:101760884|K13464 jasmonate ZIM domain-containing protein | (RefSeq) protein TIFY 6A-like	Plant hormone signal transduction (ko04075)
Seita.2G217500	18.0882	10.4883	12.9421	23.6192	9.32127	63.0282	10.8418	6.88522	10.3505	12.0714	1.47535	-0.0414498	-1.14242	-1.4071	0.290646	K13464|1.17795e-118|sita:101777785|K13464 jasmonate ZIM domain-containing protein | (RefSeq) protein TIFY 10A	Plant hormone signal transduction (ko04075)
Seita.9G517900	54.8416	10.8699	14.0356	54.6742	20.6013	85.7879	10.1674	9.27851	27.0829	44.832	0.432403	-0.164972	-0.816262	-1.17226	0.945003	K13464|1.41801e-79|sita:101779345|K13464 jasmonate ZIM domain-containing protein | (RefSeq) protein TIFY 10A-like	Plant hormone signal transduction (ko04075)
Seita.2G388400	92.7382	92.9211	69.8449	87.0137	88.7448	153.965	114.272	147.555	167.4	119.551	0.610399	0.188447	0.828186	0.721433	0.410932	K13464|2.68206e-164|sita:101761171|K13464 jasmonate ZIM domain-containing protein | (RefSeq) protein TIFY 10B-like	Plant hormone signal transduction (ko04075)
Seita.9G251600	3.77631	0.616667	0.48863	3.19656	4.10113	8.33975	0.910717	1.12775	2.46152	47.8682	0.539414	0.226883	0.740511	-0.462502	2.23339	K13464|3.48259e-50|sita:101786707|K13464 jasmonate ZIM domain-containing protein | (RefSeq) protein TIFY 3A-like	Plant hormone signal transduction (ko04075)
Seita.9G518000	11.1127	6.4238	4.34046	12.6834	28.457	68.7179	14.2776	37.3644	31.0794	87.2267	2.309	0.710789	2.65664	1.02393	1.32351	K13464|3.81118e-114|sita:101780140|K13464 jasmonate ZIM domain-containing protein | (RefSeq) protein TIFY 10B-like	Plant hormone signal transduction (ko04075)
Seita.3G034300	128.909	106.156	106.934	84.6949	108.283	131.531	103.988	82.6183	101.395	111.453	-0.0827094	-0.12212	-0.6141	0.0445615	0.004866	K13464|5.14632e-94|sita:101769572|K13464 jasmonate ZIM domain-containing protein | (RefSeq) protein TIFY 3B-like	Plant hormone signal transduction (ko04075)
Seita.9G252500	16.1715	11.5996	5.59349	22.3065	34.9175	74.6682	18.9807	35.6005	50.9513	67.9836	1.83886	0.475531	2.33708	0.945851	0.910358	K13464|5.97685e-105|sita:101780819|K13464 jasmonate ZIM domain-containing protein | (RefSeq) protein TIFY 10B-like	Plant hormone signal transduction (ko04075)
Seita.9G371000	42.4384	58.0609	51.8539	47.1214	65.9023	44.8733	66.4842	74.2623	74.6445	85.0334	-0.00987548	0.089245	0.273773	0.44428	0.351554	K13464|8.39627e-139|sita:101781339|K13464 jasmonate ZIM domain-containing protein | (RefSeq) protein TIFY 10A-like	Plant hormone signal transduction (ko04075)
Seita.5G387200	3.45204	7.59334	1.37992	1.80837	5.22131	3.89026	3.59306	3.37831	4.54206	12.4809	0.179442	-1.02609	0.866301	0.965873	1.18013	K13946|0|sita:101761909|K13946 auxin influx carrier (AUX1 LAX family) | (RefSeq) auxin transporter-like protein 1	Plant hormone signal transduction (ko04075)
Seita.3G223500	2.17181	3.88292	2.17887	1.32995	2.3825	2.94344	4.10184	2.34676	1.90665	5.703	0.326848	0.0404765	-0.137383	0.240249	1.12083	K13946|0|sita:101776449|K13946 auxin influx carrier (AUX1 LAX family) | (RefSeq) auxin transporter-like protein 2	Plant hormone signal transduction (ko04075)
Seita.5G038900	14.7938	13.8585	15.3517	13.739	20.2155	13.7304	16.6128	17.5693	16.3257	21.2102	-0.12533	0.133305	-0.0176314	-0.00510389	-0.0992392	K14431|0|sbi:SORBI_03g006790|K14431 transcription factor TGA | (RefSeq) SORBIDRAFT_03g006790, Sb03g006790; hypothetical protein	Plant hormone signal transduction (ko04075)
Seita.2G438700	16.6886	20.8413	15.3018	20.0213	33.9784	26.2477	28.3492	47.4321	38.1662	32.4875	0.501842	0.353818	1.39417	0.792299	0.00113792	K14431|0|sita:101767398|K14431 transcription factor TGA | (RefSeq) transcription factor HBP-1b(c38)	Plant hormone signal transduction (ko04075)
Seita.2G163200	8.5176	6.21922	5.14259	5.27872	7.78307	4.99031	8.53965	11.8134	20.2631	9.42733	-0.723396	0.313158	0.934449	1.67814	0.319086	K14431|0|sita:101770616|K14431 transcription factor TGA | (RefSeq) transcription factor TGA2-like	Plant hormone signal transduction (ko04075)
Seita.4G215800	4.65833	7.05603	4.0437	6.46073	10.9329	9.83364	13.075	19.8142	20.4631	21.41	0.901719	0.74358	2.00419	1.40887	0.919952	K14431|0|sita:101774191|K14431 transcription factor TGA | (RefSeq) transcription factor HBP-1b(c38)-like	Plant hormone signal transduction (ko04075)
Seita.7G255800	21.3492	24.6012	22.095	31.6593	45.1473	16.0275	40.6323	41.1066	49.8023	58.2344	-0.251702	0.548407	0.739663	0.513413	0.407585	K14431|0|sita:101781674|K14431 transcription factor TGA | (RefSeq) transcription factor TGA4-like	Plant hormone signal transduction (ko04075)
Seita.1G050400	5.72034	2.83713	2.12995	3.48313	3.66948	6.20288	3.70061	4.57362	4.07352	7.12714	0.0154649	0.240014	0.80402	0.0176488	0.875871	K14431|0|sita:101782038|K14431 transcription factor TGA | (RefSeq) transcription factor TGA2-like	Plant hormone signal transduction (ko04075)
Seita.9G424200	19.2993	20.8666	18.8662	21.1768	31.0853	23.9954	24.1268	33.6	31.8137	34.962	0.276251	0.0260421	0.455974	0.361163	0.0299062	K14431|1.21945e-180|sita:101767047|K14431 transcription factor TGA | (RefSeq) transcription factor HBP-1b(c38)-like	Plant hormone signal transduction (ko04075)
Seita.6G044300	1.94616	4.40366	2.79184	2.24698	7.97153	6.79178	4.79882	12.3751	11.8514	24.0808	1.46979	0.0508623	1.86067	2.09656	1.47832	K14431|3.22259e-168|sita:101772870|K14431 transcription factor TGA | (RefSeq) transcription factor HBP-1b(c38)-like	Plant hormone signal transduction (ko04075)
Seita.2G229500	15.5995	24.4012	34.2297	30.2048	29.5729	12.6455	22.6221	26.0566	27.7259	29.9473	-0.418685	-0.19018	-0.620864	-0.351644	0.000574961	K14432|0|sita:101758999|K14432 ABA responsive element binding factor | (RefSeq) bZIP transcription factor TRAB1-like	Plant hormone signal transduction (ko04075)
Seita.6G180900	10.8871	13.2779	12.8	11.0768	17.59	11.692	17.9886	22.2777	20.213	25.483	0.0155583	0.319154	0.545299	0.647234	0.475657	K14432|0|sita:101765591|K14432 ABA responsive element binding factor | (RefSeq) bZIP transcription factor TRAB1	Plant hormone signal transduction (ko04075)
Seita.4G082000	2.40514	2.26758	2.05952	2.34656	8.36474	5.05634	4.99259	4.50248	6.58004	12.5446	0.935363	0.957802	0.873564	1.2336	0.568316	K14432|0|sita:101776070|K14432 ABA responsive element binding factor | (RefSeq) ABSCISIC ACID-INSENSITIVE 5-like protein 5	Plant hormone signal transduction (ko04075)
Seita.5G356200	6.03695	7.06755	7.16491	7.08204	9.76358	5.78521	6.58996	8.73497	9.7109	10.8923	-0.124858	-0.222663	0.023987	0.253964	0.151758	K14432|0|sita:101780708|K14432 ABA responsive element binding factor | (RefSeq) ABSCISIC ACID-INSENSITIVE 5-like protein 2	Plant hormone signal transduction (ko04075)
Seita.3G198400	3.07935	4.55872	4.17096	4.40745	5.03003	2.26237	6.2276	4.32272	4.86151	3.36403	-0.442753	0.240071	-0.18238	0.0645422	-0.191189	K14432|0|sita:101785750|K14432 ABA responsive element binding factor | (RefSeq) ABSCISIC ACID-INSENSITIVE 5-like protein 2	Plant hormone signal transduction (ko04075)
Seita.2G439900	2.43213	5.11836	3.61783	2.58698	2.9823	1.20608	5.25207	5.18451	3.12908	3.17745	-0.945511	-0.0572534	0.231862	0.0598551	0.074917	K14432|1.11271e-116|sita:101773444|K14432 ABA responsive element binding factor | (RefSeq) ABSCISIC ACID-INSENSITIVE 5-like protein 2	Plant hormone signal transduction (ko04075)
Seita.5G393800	3.2336	5.65892	3.32343	2.48422	7.41855	1.95633	5.16678	4.97721	6.60702	14.4179	-0.738872	-0.206549	0.336968	1.16701	0.917087	K14432|1.27678e-83|sita:101757593|K14432 ABA responsive element binding factor | (RefSeq) G-box-binding factor 4-like	Plant hormone signal transduction (ko04075)
Seita.3G228000	5.49581	5.15975	4.42112	5.49509	7.50301	6.26805	5.46162	7.51164	7.52618	8.54321	0.0788525	-0.0257949	0.516467	0.117227	0.183567	K14432|1.34743e-70|sita:101758063|K14432 ABA responsive element binding factor | (RefSeq) G-box-binding factor 4-like	Plant hormone signal transduction (ko04075)
Seita.1G331600	5.82317	6.19057	5.58124	3.06866	7.3785	5.28535	10.8724	9.79662	13.7334	19.774	-0.235923	0.663513	0.524215	1.8752	1.15756	K14432|9.01581e-173|sita:101778442|K14432 ABA responsive element binding factor | (RefSeq) ABSCISIC ACID-INSENSITIVE 5-like protein 7	Plant hormone signal transduction (ko04075)
Seita.5G312700	5.15019	3.6813	1.70095	1.47545	7.29763	5.2303	6.77065	7.47611	8.06655	13.336	-0.00666747	0.551204	1.79617	2.16962	0.798489	K14484|0|sita:101753133|K14484 auxin-responsive protein IAA | (RefSeq) auxin-responsive protein IAA6-like	Plant hormone signal transduction (ko04075)
Seita.9G097300	2.63984	5.28397	2.78138	2.16171	13.4488	2.68573	11.6776	8.94677	8.0463	29.5479	-0.0934476	0.82864	1.39507	1.61749	1.04742	K14484|1.27758e-99|sita:101785631|K14484 auxin-responsive protein IAA | (RefSeq) auxin-responsive protein IAA13	Plant hormone signal transduction (ko04075)
Seita.3G104000	38.3226	62.9745	49.4918	63.4502	51.3648	32.2732	130.4	70.0642	47.85	74.7451	-0.331732	0.799396	0.249606	-0.616161	0.503747	K14484|1.52427e-98|sita:101762804|K14484 auxin-responsive protein IAA | (RefSeq) auxin-responsive protein IAA1-like	Plant hormone signal transduction (ko04075)
Seita.4G226200	3.77688	4.41935	3.47431	5.08328	6.24062	2.50437	6.52691	4.89703	7.83237	12.8211	-0.597138	0.416574	0.240676	0.371107	0.927247	K14484|1.77755e-102|sita:101775267|K14484 auxin-responsive protein IAA | (RefSeq) auxin-responsive protein IAA23-like	Plant hormone signal transduction (ko04075)
Seita.3G080900	83.7022	162.494	143.624	148.928	92.2132	81.0192	343.236	228.727	149.854	144.116	-0.170153	0.817884	0.416142	-0.254172	0.582519	K14484|1.80414e-135|sita:101757803|K14484 auxin-responsive protein IAA | (RefSeq) auxin-responsive protein IAA17-like	Plant hormone signal transduction (ko04075)
Seita.6G107300	6.51119	10.9739	8.15427	8.24323	7.57734	6.33206	9.69004	10.8337	6.45531	5.5606	-0.0487835	-0.186415	0.18292	-0.545561	-0.518494	K14484|1.89675e-28|sita:101776224|K14484 auxin-responsive protein IAA | (RefSeq) auxin-responsive protein IAA2-like	Plant hormone signal transduction (ko04075)
Seita.1G028400	8.05961	5.32511	7.23931	6.67822	3.86734	7.41206	5.32561	2.29241	3.33215	5.2462	-0.259563	-0.0582333	-1.7822	-1.15338	0.421525	K14484|2.02744e-175|sita:101778027|K14484 auxin-responsive protein IAA | (RefSeq) auxin-responsive protein IAA7-like	Plant hormone signal transduction (ko04075)
Seita.5G134600	2.33276	4.13003	6.65346	6.17742	6.612	0.811156	1.3505	2.55741	8.08413	15.6269	-0.994299	-1.25103	-1.42374	0.112352	1.31854	K14484|2.09168e-113|sita:101776224|K14484 auxin-responsive protein IAA | (RefSeq) auxin-responsive protein IAA2-like	Plant hormone signal transduction (ko04075)
Seita.4G161100	16.4128	17.2759	16.0402	12.8517	7.22258	11.2146	10.696	7.74771	6.15295	5.02279	-0.628577	-0.689392	-1.26868	-1.22642	-0.536178	K14484|2.29814e-128|sita:101773098|K14484 auxin-responsive protein IAA | (RefSeq) auxin-responsive protein IAA21-like	Plant hormone signal transduction (ko04075)
Seita.1G366100	13.7392	20.1507	22.8008	20.5834	19.0952	15.4769	27.0072	20.6022	16.0978	14.8494	0.0159413	0.253221	-0.408376	-0.640558	-0.319459	K14484|3.23258e-141|sita:101776797|K14484 auxin-responsive protein IAA | (RefSeq) auxin-responsive protein IAA10	Plant hormone signal transduction (ko04075)
Seita.5G033700	6.62913	8.17878	7.00138	8.64069	8.7	2.84666	17.7225	6.77135	4.80645	7.46807	-1.19121	0.90743	-0.154648	-1.0613	-0.298867	K14484|4.2773e-83|sita:101756773|K14484 auxin-responsive protein IAA | (RefSeq) auxin-responsive protein IAA4	Plant hormone signal transduction (ko04075)
Seita.5G126200	19.886	33.038	20.8026	29.0081	32.8057	21.9475	76.1175	46.5384	42.9971	58.3593	0.0517528	0.980258	0.901166	0.345308	0.804589	K14484|6.22566e-76|sita:101756246|K14484 auxin-responsive protein IAA | (RefSeq) auxin-responsive protein IAA1	Plant hormone signal transduction (ko04075)
Seita.2G058900	4.50855	1.49409	3.08501	2.84606	2.68899	1.63854	2.45465	1.41486	2.00077	4.9343	-1.43466	0.481988	-1.21577	-0.65596	0.717408	K14484|6.91044e-127|sita:101777916|K14484 auxin-responsive protein IAA | (RefSeq) auxin-responsive protein IAA24-like	Plant hormone signal transduction (ko04075)
Seita.3G109400	7.58383	7.2139	6.60835	7.91963	16.0092	7.07225	16.5999	9.86485	6.72788	14.4256	-0.183541	1.01487	0.334488	-0.443248	-0.182022	K14484|7.01431e-66|sita:101783329|K14484 auxin-responsive protein IAA | (RefSeq) auxin-responsive protein IAA16-like	Plant hormone signal transduction (ko04075)
Seita.5G268600	21.5319	14.6478	12.9627	21.409	17.3087	35.4062	20.8581	21.4464	21.5373	20.5029	0.535422	0.402995	0.452364	-0.173419	0.238117	K14484|7.85975e-147|sita:101772308|K14484 auxin-responsive protein IAA | (RefSeq) auxin-responsive protein IAA5-like	Plant hormone signal transduction (ko04075)
Seita.6G009300	2.41054	5.71543	3.83045	5.17013	12.9024	1.59507	6.21229	3.63889	4.98023	18.9561	-0.599619	0.0291343	-0.28084	-0.255302	0.441959	K14484|8.41785e-118|sita:101763152|K14484 auxin-responsive protein IAA | (RefSeq) auxin-responsive protein IAA25-like	Plant hormone signal transduction (ko04075)
Seita.3G149400	5.50503	6.23585	4.7801	5.85554	4.02868	9.4816	7.65929	6.93321	5.58006	5.53595	0.607815	0.18334	0.287454	-0.27466	0.42709	K14484|9.34611e-155|sita:101786423|K14484 auxin-responsive protein IAA | (RefSeq) auxin-responsive protein IAA19-like	Plant hormone signal transduction (ko04075)
Seita.3G037200	9.19664	16.4693	13.711	12.6596	21.7235	8.73562	14.2553	25.7709	23.4568	20.2917	-0.163748	-0.282109	0.663032	0.666017	-0.0926127	K14485|0|sita:101777808|K14485 transport inhibitor response 1 | (RefSeq) transport inhibitor response 1-like protein Os05g0150500	Plant hormone signal transduction (ko04075)
Seita.5G265200	2.21534	1.64119	2.09891	1.98208	1.08565	2.1334	1.44487	1.16313	1.06211	0.71109	-0.233109	-0.198755	-0.973147	-1.00803	-0.341185	K14486|0|sita:101759755|K14486 auxin response factor | (RefSeq) auxin response factor 2-like	Plant hormone signal transduction (ko04075)
Seita.1G195500	20.6754	27.2178	33.1379	32.6435	25.9081	16.5549	35.1881	39.5981	47.6288	28.0147	-0.410426	0.246046	0.0253344	0.324104	0.11433	K14486|0|sita:101765177|K14486 auxin response factor | (RefSeq) auxin response factor 7	Plant hormone signal transduction (ko04075)
Seita.3G147000	4.76165	4.28626	5.54421	4.53176	6.51637	4.07593	4.34721	2.5087	2.61517	4.04355	-0.336181	-0.0570603	-1.36885	-0.966436	-0.688892	K14486|0|sita:101776042|K14486 auxin response factor | (RefSeq) auxin response factor 15-like	Plant hormone signal transduction (ko04075)
Seita.7G108100	34.995	41.6656	36.8798	55.1123	47.4315	24.1136	34.9505	38.7384	35.1743	22.7085	-0.612772	-0.332354	-0.173403	-0.845111	-1.0269	K14486|0|sita:101783298|K14486 auxin response factor | (RefSeq) auxin response factor 9-like	Plant hormone signal transduction (ko04075)
Seita.2G375300	2.01781	0.337284	0.731643	1.8985	7.82147	4.58091	1.58665	3.49022	7.55909	13.6381	0.875658	1.71529	1.88377	1.70164	0.739959	K14487|0|sita:101752929|K14487 auxin responsive GH3 gene family | (RefSeq) probable indole-3-acetic acid-amido synthetase GH3.8	Plant hormone signal transduction (ko04075)
Seita.7G313800	8.49115	3.17255	4.63348	6.86821	2.38061	9.07861	6.55964	1.38797	2.98239	3.87707	0.0186261	0.802132	-1.08512	-1.34022	0.193831	K14487|0|sita:101777525|K14487 auxin responsive GH3 gene family | (RefSeq) probable indole-3-acetic acid-amido synthetase GH3.8	Plant hormone signal transduction (ko04075)
Seita.7G182000	60.732	66.8306	53.5913	77.5251	55.0114	39.9245	88.9914	106.605	80.7216	72.3097	-0.595819	0.266449	0.736368	-0.155412	0.331448	K14488|1.04341e-69|sita:101773025|K14488 SAUR family protein | (RefSeq) auxin-responsive protein SAUR36-like	Plant hormone signal transduction (ko04075)
Seita.3G026500	3.5735	4.78455	2.55411	7.69634	2.19845	8.13743	6.03864	4.13637	1.65067	2.3256	0.81823	0.173743	0.394432	-2.27146	-0.00494951	K14488|1.04895e-78|sita:101775909|K14488 SAUR family protein | (RefSeq) auxin-induced protein 6B-like	Plant hormone signal transduction (ko04075)
Seita.7G238300	6.42553	13.0053	3.62343	7.49283	2.64057	5.51663	11.5221	11.4058	10.8344	5.15968	-0.223025	-0.202089	1.27984	0.296587	0.596659	K14488|1.18589e-58|sita:101755080|K14488 SAUR family protein | (RefSeq) auxin-responsive protein SAUR71-like	Plant hormone signal transduction (ko04075)
Seita.5G434800	4.23729	4.84796	1.20404	1.62673	1.63109	10.4672	8.38143	6.36403	3.38167	4.49559	0.962983	0.490755	1.85973	0.696954	1.21514	K14488|1.62526e-74|sita:101781779|K14488 SAUR family protein | (RefSeq) uncharacterized LOC101781779	Plant hormone signal transduction (ko04075)
Seita.4G279000	18.028	25.4541	17.5829	21.3453	47.913	34.5978	55.3788	86.1032	65.2265	89.5851	0.785212	0.897393	2.00234	1.366	0.861175	K14488|2.25957e-31|sita:101786592|K14488 SAUR family protein | (RefSeq) auxin-responsive protein SAUR32	Plant hormone signal transduction (ko04075)
Seita.7G023300	4.35638	3.15537	1.9944	3.21151	3.76751	1.84508	0.730132	3.13312	2.78082	2.8897	-1.12417	-0.839006	0.338704	-0.349058	-0.25959	K14488|2.4133e-87|sita:101784781|K14488 SAUR family protein | (RefSeq) auxin-induced protein 15A-like	Plant hormone signal transduction (ko04075)
Seita.4G266100	4.49072	1.28947	1.18671	4.71244	2.43957	5.83293	2.76572	4.25098	6.64514	3.61267	0.216836	0.641455	1.43312	0.263366	0.406266	K14488|2.59305e-27|sita:101768539|K14488 SAUR family protein | (RefSeq) auxin-responsive protein SAUR40	Plant hormone signal transduction (ko04075)
Seita.4G241400	2.47537	1.20887	0.968915	1.0049	3.29487	4.46957	6.01866	9.66102	10.856	13.7247	0.586947	1.87507	2.84462	3.00449	1.69182	K14488|2.90412e-60|sita:101786463|K14488 SAUR family protein | (RefSeq) auxin-induced protein 15A-like	Plant hormone signal transduction (ko04075)
Seita.4G266000	53.2795	26.5481	1.74659	29.8997	20.7884	103.534	25.5966	11.449	19.5034	10.0726	0.76874	-0.14028	2.21904	-0.795642	-0.822302	K14488|3.112e-65|sita:101768132|K14488 SAUR family protein | (RefSeq) auxin-responsive protein SAUR71-like	Plant hormone signal transduction (ko04075)
Seita.1G252000	84.533	25.8731	32.4422	50.131	66.4394	49.4018	36.4944	25.0144	50.8069	39.4219	-0.78309	0.343568	-0.600328	-0.18629	-0.715461	K14488|4.3231e-107|sita:101757474|K14488 SAUR family protein | (RefSeq) auxin-responsive protein SAUR36-like	Plant hormone signal transduction (ko04075)
Seita.1G333600	70.6202	35.9789	32.0384	50.2841	66.4653	34.8527	50.4232	39.3925	71.5376	114.166	-1.01637	0.359525	0.0590693	0.286044	0.731652	K14488|5.24223e-78|sita:101786498|K14488 SAUR family protein | (RefSeq) auxin-responsive protein SAUR32-like	Plant hormone signal transduction (ko04075)
Seita.7G230900	8.82582	7.50562	0.567561	6.11121	9.17625	10.2247	2.24056	4.51089	7.28629	4.58492	0.109932	-1.44686	2.59136	0.0331193	-0.905669	K14488|5.98102e-85|sita:101759405|K14488 SAUR family protein | (RefSeq) uncharacterized LOC101759405	Plant hormone signal transduction (ko04075)
Seita.7G238400	1.67558	1.17466	0.0948667	0.599371	1.00913	3.94446	3.64169	0.998203	1.16502	1.85615	0.97549	0.786823	2.01266	0.575826	0.730014	K14488|6.48803e-49|sita:101770794|K14488 SAUR family protein | (RefSeq) auxin-responsive protein SAUR15-like	Plant hormone signal transduction (ko04075)
Seita.5G433200	26.908	48.1283	32.3809	29.3611	45.7958	27.4294	54.1779	58.6812	45.5672	54.609	-0.0705261	0.0760778	0.605602	0.415018	0.241374	K14489|0|sita:101773814|K14489 arabidopsis histidine kinase 2/3/4 (cytokinin receptor) [EC:2.7.13.3] | (RefSeq) probable histidine kinase 3	Plant hormone signal transduction (ko04075)
Seita.9G271900	6.11055	6.89202	6.12521	6.16779	7.79865	7.5888	8.66736	6.56262	7.2754	6.79274	0.18126	0.211157	-0.260011	0.00654088	-0.207307	K14489|0|sita:101776871|K14489 arabidopsis histidine kinase 2/3/4 (cytokinin receptor) [EC:2.7.13.3] | (RefSeq) probable histidine kinase 5	Plant hormone signal transduction (ko04075)
Seita.9G115600	23.4001	16.9939	25.779	19.9533	16.7584	17.8871	20.6598	18.8098	23.613	22.4626	-0.488423	0.180455	-0.695391	0.0297642	0.390388	K14489|0|sita:101781866|K14489 arabidopsis histidine kinase 2/3/4 (cytokinin receptor) [EC:2.7.13.3] | (RefSeq) probable histidine kinase 4	Plant hormone signal transduction (ko04075)
Seita.3G109200	4.33468	3.01495	5.32609	4.22008	4.43374	3.34453	2.20259	0.880072	1.76531	1.11113	-0.367782	-0.286737	-2.25047	-1.23501	-1.15134	K14490|1.23604e-108|sita:101782248|K14490 histidine-containing phosphotransfer peotein | (RefSeq) pseudo histidine-containing phosphotransfer protein 2	Plant hormone signal transduction (ko04075)
Seita.6G244200	14.8131	19.0236	10.6762	12.5339	18.7975	13.4345	15.592	18.0928	15.5514	16.8883	-0.250629	-0.367791	0.503288	0.134198	-0.148374	K14490|1.71543e-98|sita:101773981|K14490 histidine-containing phosphotransfer peotein | (RefSeq) histidine-containing phosphotransfer protein 1-like	Plant hormone signal transduction (ko04075)
Seita.2G132700	20.7943	20.0544	22.4467	20.7196	41.7624	25.0504	20.9725	24.3558	29.8916	50.826	0.17335	-0.0375996	-0.120285	0.304366	0.249677	K14490|2.5811e-76|sita:101757107|K14490 histidine-containing phosphotransfer peotein | (RefSeq) histidine-containing phosphotransfer protein 2	Plant hormone signal transduction (ko04075)
Seita.5G314500	5.87246	5.99165	9.58156	3.27761	3.32601	3.5327	2.03753	1.48338	0.677728	0.226836	-0.999199	-1.2199	-2.52757	-1.27636	-1.88878	K14490|7.55856e-109|sita:101759627|K14490 histidine-containing phosphotransfer peotein | (RefSeq) pseudo histidine-containing phosphotransfer protein 5-like	Plant hormone signal transduction (ko04075)
Seita.5G419200	5.99881	6.43495	6.86521	5.35878	6.32389	1.8857	6.61218	5.6334	4.54067	10.5445	-1.31444	0.107219	-0.349041	-0.311354	0.572446	K14491|0|sita:101754901|K14491 two-component response regulator ARR-B family | (RefSeq) two-component response regulator ORR26-like	Plant hormone signal transduction (ko04075)
Seita.9G485100	3.47912	6.47555	6.77093	5.2186	9.24193	3.63138	11.6293	8.1865	9.88665	8.88375	-0.0166138	0.750586	0.101402	0.530389	-0.128567	K14491|0|sita:101755278|K14491 two-component response regulator ARR-B family | (RefSeq) two-component response regulator ORR21-like	Plant hormone signal transduction (ko04075)
Seita.1G351300	4.43247	5.75468	6.68354	5.06775	5.8188	4.90264	5.01243	5.4406	5.60243	5.26415	0.00654848	-0.282626	-0.520374	-0.0642245	-0.167946	K14491|0|sita:101784621|K14491 two-component response regulator ARR-B family | (RefSeq) two-component response regulator ORR23	Plant hormone signal transduction (ko04075)
Seita.1G061200	9.36362	13.242	12.11	13.1425	18.1361	9.85562	15.2373	18.3463	27.7041	19.2532	0.0132191	0.129433	0.388046	0.765978	0.00828709	K14491|0|sita:101785953|K14491 two-component response regulator ARR-B family | (RefSeq) two-component response regulator ORR24-like	Plant hormone signal transduction (ko04075)
Seita.7G318100	11.6584	4.60965	10.59	7.21821	6.95178	14.7014	4.55887	6.29917	14.2276	8.18658	0.229606	0.0231063	-0.987793	0.615836	0.287343	K14492|1.8972e-130|sita:101756833|K14492 two-component response regulator ARR-A family | (RefSeq) two-component response regulator ORR9-like	Plant hormone signal transduction (ko04075)
Seita.5G455300	34.0951	26.6328	38.0717	49.8587	16.2001	39.5147	34.5665	33.0474	38.7476	19.6678	0.104416	0.30821	-0.311051	-0.562786	0.193083	K14492|2.05381e-123|sita:101783141|K14492 two-component response regulator ARR-A family | (RefSeq) two-component response regulator ORR4-like	Plant hormone signal transduction (ko04075)
Seita.3G019000	45.6207	14.3374	25.8558	34.0042	20.4075	38.3857	7.96491	11.6511	40.9594	9.04308	-0.349959	-0.806254	-1.37573	0.0527441	-0.998355	K14492|2.24802e-85|sita:101781296|K14492 two-component response regulator ARR-A family | (RefSeq) two-component response regulator ORR6-like	Plant hormone signal transduction (ko04075)
Seita.8G027100	15.7828	5.22587	10.6064	8.03416	10.026	14.265	4.80616	8.46837	27.2065	22.4437	-0.32181	-0.190532	-0.263165	1.50059	0.863063	K14492|2.3115e-134|sita:101768483|K14492 two-component response regulator ARR-A family | (RefSeq) two-component response regulator ORR9-like	Plant hormone signal transduction (ko04075)
Seita.1G195000	33.5155	29.3328	42.2226	37.782	17.3255	19.6578	31.1403	29.9128	46.0311	23.0977	-0.759628	-0.00369252	-0.731702	0.066116	0.385349	K14492|2.73177e-161|sita:101767490|K14492 two-component response regulator ARR-A family | (RefSeq) two-component response regulator ORR2-like	Plant hormone signal transduction (ko04075)
Seita.7G108800	8.22743	2.73683	8.1139	9.84674	2.22539	8.61373	1.05453	1.183	5.20788	2.69158	-0.0952985	-1.39717	-2.80114	-0.931896	0.377176	K14492|3.93743e-153|sita:101785309|K14492 two-component response regulator ARR-A family | (RefSeq) two-component response regulator ORR1-like	Plant hormone signal transduction (ko04075)
Seita.7G108700	9.64505	4.56637	13.0106	16.6041	3.63866	9.72361	2.05039	3.53366	14.0826	5.29381	-0.293387	-1.03066	-2.07072	-0.442444	0.538917	K14492|6.59623e-127|sita:101784919|K14492 two-component response regulator ARR-A family | (RefSeq) two-component response regulator ORR1-like	Plant hormone signal transduction (ko04075)
Seita.3G246300	19.9188	19.7233	10.8848	23.8536	50.0364	46.8485	22.2395	50.9137	69.1403	114.101	1.07526	0.0820038	1.94597	1.30473	1.11042	K14493|0|sita:101755384|K14493 gibberellin receptor GID1 [EC:3.-.-.-] | (RefSeq) gibberellin receptor GID1	Plant hormone signal transduction (ko04075)
Seita.9G123000	18.0383	24.043	18.5902	33.744	20.3506	26.0247	30.1675	29.995	34.9916	29.9551	0.397663	0.218664	0.438048	-0.16144	0.538516	K14494|0|sita:101771327|K14494 DELLA protein | (RefSeq) DELLA protein DWARF8	Plant hormone signal transduction (ko04075)
Seita.1G210000	6.06585	6.18659	5.71563	4.562	8.50217	4.13618	5.87122	8.21055	6.27296	11.1671	-0.579878	-0.131366	0.274137	0.243581	0.346816	K14495|2.86921e-93|sita:101776246|K14495 F-box protein GID2 | (RefSeq) F-box protein GID2	Plant hormone signal transduction (ko04075)
Seita.1G013900	85.8904	112.059	95.8572	95.0865	81.4546	45.2833	90.6554	88.0898	60.5071	63.4733	-0.986543	-0.39022	-0.360307	-0.862631	-0.389398	K14496|2.77241e-139|sita:101768693|K14496 abscisic acid receptor PYR/PYL family | (RefSeq) abscisic acid receptor PYL8	Plant hormone signal transduction (ko04075)
Seita.9G437300	23.7042	13.7429	4.34286	44.5162	13.6889	104.947	18.3604	37.2999	57.756	23.4136	1.74708	0.225906	2.52511	0.14873	0.716201	K14496|4.38759e-124|sita:101785783|K14496 abscisic acid receptor PYR/PYL family | (RefSeq) abscisic acid receptor PYL4	Plant hormone signal transduction (ko04075)
Seita.9G311900	11.633	12.6716	7.29374	17.0224	11.8113	36.9341	12.6892	21.1262	25.1176	21.8016	1.42182	-0.00326741	1.16833	0.172415	0.850971	K14496|6.37937e-137|sita:101776342|K14496 abscisic acid receptor PYR/PYL family | (RefSeq) abscisic acid receptor PYR1-like	Plant hormone signal transduction (ko04075)
Seita.3G076200	119.604	188.603	138.428	154.523	125.752	105.7	185.47	210.083	159.125	132.836	-0.263094	-0.119933	0.354911	-0.17265	0.0494712	K14496|9.20402e-130|sita:101778753|K14496 abscisic acid receptor PYR/PYL family | (RefSeq) abscisic acid receptor PYL8-like	Plant hormone signal transduction (ko04075)
Seita.3G218800	3.25364	9.69117	13.9533	5.00219	13.4117	1.28244	11.8798	11.2163	4.49594	15.4622	-1.19143	0.240786	-0.550168	-0.385655	0.280249	K14497|0|sita:101759288|K14497 protein phosphatase 2C [EC:3.1.3.16] | (RefSeq) probable protein phosphatase 2C 49	Plant hormone signal transduction (ko04075)
Seita.3G121900	7.97383	9.09619	7.66315	8.3777	10.5586	8.72278	8.41248	9.20736	8.62491	11.8441	0.0234129	-0.223348	0.0209329	-0.161869	0.0765316	K14497|0|sita:101760787|K14497 protein phosphatase 2C [EC:3.1.3.16] | (RefSeq) probable protein phosphatase 2C 53	Plant hormone signal transduction (ko04075)
Seita.5G257700	4.75302	6.02494	3.52848	2.37526	4.90216	4.07244	7.72957	5.87011	3.41186	14.6385	-0.179252	0.146337	0.393251	0.298697	1.31742	K14497|0|sita:101763688|K14497 protein phosphatase 2C [EC:3.1.3.16] | (RefSeq) probable protein phosphatase 2C 6	Plant hormone signal transduction (ko04075)
Seita.9G460200	1.9559	1.38441	1.62497	1.13752	7.67103	1.5381	2.63407	2.61757	4.16483	24.6963	-0.357661	0.640159	0.421042	1.5657	1.44448	K14497|0|sita:101766228|K14497 protein phosphatase 2C [EC:3.1.3.16] | (RefSeq) probable protein phosphatase 2C 30	Plant hormone signal transduction (ko04075)
Seita.5G379400	16.401	19.3006	24.0894	12.1529	39.0622	9.07877	27.6058	23.0853	16.0882	52.5549	-0.859626	0.375553	-0.287434	0.194915	0.376129	K14497|0|sita:101768564|K14497 protein phosphatase 2C [EC:3.1.3.16] | (RefSeq) probable protein phosphatase 2C 9	Plant hormone signal transduction (ko04075)
Seita.3G164700	19.4346	21.8095	23.6091	17.2385	82.3696	16.1386	30.2234	35.5448	35.3187	107.292	-0.334225	0.354479	0.36497	0.825214	0.373331	K14497|0|sita:101769449|K14497 protein phosphatase 2C [EC:3.1.3.16] | (RefSeq) probable protein phosphatase 2C 50	Plant hormone signal transduction (ko04075)
Seita.2G177500	1.89869	1.69547	1.40956	2.18906	14.4773	4.37865	2.96835	4.19454	6.26573	43.233	0.964779	0.580646	1.28663	1.23533	1.46422	K14497|4.30436e-177|sita:101753735|K14497 protein phosphatase 2C [EC:3.1.3.16] | (RefSeq) probable protein phosphatase 2C 68	Plant hormone signal transduction (ko04075)
Seita.3G139000	2.58679	5.13005	11.0945	7.86178	13.6054	0.917516	2.01781	5.9987	4.33643	32.9618	-1.28266	-1.03074	-1.03954	-0.943534	1.14308	K14497|7.36752e-175|sita:101754855|K14497 protein phosphatase 2C [EC:3.1.3.16] | (RefSeq) probable protein phosphatase 2C 51	Plant hormone signal transduction (ko04075)
Seita.9G079800	18.008	17.7994	22.1074	22.5113	35.0496	19.0279	26.1354	26.7606	28.5433	30.8147	0.0102892	0.427527	0.0272203	0.127	-0.1826	K14498|0|sita:101752819|K14498 serine/threonine-protein kinase SRK2 [EC:2.7.11.1] | (RefSeq) serine/threonine-protein kinase SAPK8	Plant hormone signal transduction (ko04075)
Seita.3G003200	55.449	40.8015	37.825	47.0577	48.8223	72.2137	45.9171	37.8702	36.9777	46.5804	0.248335	0.0728388	-0.235333	-0.536201	-0.0939338	K14498|0|sita:101756577|K14498 serine/threonine-protein kinase SRK2 [EC:2.7.11.1] | (RefSeq) serine/threonine-protein kinase SAPK5	Plant hormone signal transduction (ko04075)
Seita.9G169200	53.0362	43.1549	45.5107	41.541	45.5801	37.91	56.9912	45.4382	55.4927	56.4924	-0.557956	0.280435	-0.254372	0.181525	0.208562	K14498|0|sita:101758084|K14498 serine/threonine-protein kinase SRK2 [EC:2.7.11.1] | (RefSeq) serine/threonine-protein kinase SAPK10	Plant hormone signal transduction (ko04075)
Seita.7G100500	10.5408	7.55038	5.61078	10.0708	19.8899	9.68824	7.20273	13.5255	24.5639	29.3902	-0.204183	-0.159175	1.01258	1.03805	0.516647	K14498|0|sita:101763048|K14498 serine/threonine-protein kinase SRK2 [EC:2.7.11.1] | (RefSeq) serine/threonine-protein kinase SAPK7	Plant hormone signal transduction (ko04075)
Seita.9G318200	2.58414	2.75781	2.62844	2.68811	10.9157	3.12405	4.10552	4.13224	6.70238	15.7841	0.168314	0.440416	0.365236	1.05119	0.451122	K14498|0|sita:101763654|K14498 serine/threonine-protein kinase SRK2 [EC:2.7.11.1] | (RefSeq) serine/threonine-protein kinase SAPK3	Plant hormone signal transduction (ko04075)
Seita.5G395400	4.61131	3.93071	3.97391	3.07646	5.92031	7.30444	5.65034	4.20391	5.57281	7.99746	0.518125	0.337432	-0.173232	0.599317	0.293137	K14498|0|sita:101764618|K14498 serine/threonine-protein kinase SRK2 [EC:2.7.11.1] | (RefSeq) serine/threonine-protein kinase SAPK4	Plant hormone signal transduction (ko04075)
Seita.3G230400	9.56491	16.5499	19.9079	16.4105	18.825	11.1874	16.0524	18.2781	14.1514	13.2682	0.0630727	-0.0797352	-0.419064	-0.449996	-0.534482	K14498|0|sita:101765115|K14498 serine/threonine-protein kinase SRK2 [EC:2.7.11.1] | (RefSeq) serine/threonine-protein kinase SAPK4-like	Plant hormone signal transduction (ko04075)
Seita.9G379000	6.97147	10.5181	21.6122	16.4819	43.2016	10.068	17.2405	34.2041	40.4449	65.4555	0.41788	0.586777	0.417871	1.05918	0.555579	K14498|0|sita:101775125|K14498 serine/threonine-protein kinase SRK2 [EC:2.7.11.1] | (RefSeq) serine/threonine-protein kinase SAPK1	Plant hormone signal transduction (ko04075)
Seita.2G394500	45.8092	41.4314	23.6183	48.2862	54.6391	99.8155	48.2715	43.6348	43.8719	44.5763	0.948891	0.101602	0.631483	-0.350864	-0.314318	K14498|0|sita:101782227|K14498 serine/threonine-protein kinase SRK2 [EC:2.7.11.1] | (RefSeq) serine/threonine-protein kinase SAPK2	Plant hormone signal transduction (ko04075)
Seita.1G190000	57.2185	76.9548	67.5853	73.9179	73.9637	63.3091	74.1284	85.8939	92.906	80.4614	0.0487951	-0.145869	0.103444	0.115502	0.10506	K14498|0|sita:101786757|K14498 serine/threonine-protein kinase SRK2 [EC:2.7.11.1] | (RefSeq) serine/threonine-protein kinase SAPK7-like	Plant hormone signal transduction (ko04075)
Seita.9G339200	12.2527	14.3313	15.1993	14.5283	21.4882	12.7705	15.642	23.7791	21.4242	20.3297	-0.0301265	0.0292196	0.40108	0.34872	-0.102547	K14500|0|sita:101768925|K14500 BR-signaling kinase [EC:2.7.11.1] | (RefSeq) probable serine/threonine-protein kinase At4g35230	Plant hormone signal transduction (ko04075)
Seita.3G009600	14.0841	13.6823	12.9141	13.3439	18.0097	17.7107	18.5373	20.1703	18.9542	19.9114	0.224461	0.325306	0.395033	0.285347	0.141708	K14500|0|sita:101772005|K14500 BR-signaling kinase [EC:2.7.11.1] | (RefSeq) probable serine/threonine-protein kinase At5g41260	Plant hormone signal transduction (ko04075)
Seita.9G551300	9.52714	10.6356	10.5325	14.074	13.9712	17.2963	12.4564	16.5824	14.2317	21.0064	0.807043	-0.0128027	0.523782	-0.333184	0.45777	K14500|0|sita:101773247|K14500 BR-signaling kinase [EC:2.7.11.1] | (RefSeq) probable serine/threonine-protein kinase At4g35230	Plant hormone signal transduction (ko04075)
Seita.1G023300	34.0614	39.5789	34.4358	32.9353	40.126	52.0323	38.7179	44.454	41.7497	37.901	0.493224	-0.124235	0.122665	0.127152	-0.1014	K14502|0|sita:101759495|K14502 protein brassinosteroid insensitive 2 [EC:2.7.11.1] | (RefSeq) shaggy-related protein kinase eta	Plant hormone signal transduction (ko04075)
Seita.2G367800	3.85589	1.78358	0.855282	2.06225	3.18085	12.976	4.20519	5.06373	7.94969	7.20916	1.40528	1.0049	2.11036	1.60753	0.942615	K14503|4.99981e-131|sita:101762644|K14503 brassinosteroid resistant 1/2 | (RefSeq) protein BZR1 homolog 1-like	Plant hormone signal transduction (ko04075)
Seita.5G018300	11.4108	18.6637	8.48754	15.8854	32.846	15.9721	22.9466	57.1659	46.6682	45.5671	0.403426	0.188919	2.41815	1.29614	0.486953	K14506|0|sita:101768804|K14506 jasmonic acid-amino synthetase | (RefSeq) probable indole-3-acetic acid-amido synthetase GH3.3	Plant hormone signal transduction (ko04075)
Seita.5G230500	4.43469	7.01159	7.01634	5.90008	8.01333	6.84576	10.4076	14.697	7.96529	14.1588	0.495821	0.437098	0.867417	0.274874	0.651397	K14506|0|sita:101779619|K14506 jasmonic acid-amino synthetase | (RefSeq) probable indole-3-acetic acid-amido synthetase GH3.5	Plant hormone signal transduction (ko04075)
Seita.3G128200	10.7248	10.7073	10.2658	11.4395	14.8229	14.2309	12.9773	18.5509	19.3756	12.7394	0.414883	0.196747	0.598854	0.541966	-0.270614	K14506|0|sita:101781042|K14506 jasmonic acid-amino synthetase | (RefSeq) probable indole-3-acetic acid-amido synthetase GH3.5	Plant hormone signal transduction (ko04075)
Seita.5G331600	42.3278	64.8694	42.374	63.4257	69.9283	64.5282	75.0524	92.4641	92.3927	63.006	0.489473	0.109144	0.872529	0.325756	-0.172278	K14508|0|sita:101759895|K14508 regulatory protein NPR1 | (RefSeq) regulatory protein NPR3-like	Plant hormone signal transduction (ko04075)
Seita.5G137400	12.18	14.2677	8.72905	11.1292	12.8602	19.0754	17.9142	16.2204	16.486	13.1525	0.528713	0.215043	0.633493	0.348272	0.0146992	K14508|0|sita:101762464|K14508 regulatory protein NPR1 | (RefSeq) regulatory protein NPR1	Plant hormone signal transduction (ko04075)
Seita.9G146300	9.89843	19.1079	16.5034	12.7538	17.4477	18.3493	13.1211	11.3718	10.6199	11.0888	0.688685	-0.466082	-0.692557	-0.579125	-0.724623	K14508|0|sita:101778237|K14508 regulatory protein NPR1 | (RefSeq) regulatory protein NPR3-like	Plant hormone signal transduction (ko04075)
Seita.7G022300	6.8575	9.51452	7.79001	8.68681	12.06	9.87856	10.573	13.7934	11.7239	13.1413	0.40981	0.0539761	0.573872	0.215065	0.114167	K14509|0|sita:101782350|K14509 ethylene receptor [EC:2.7.13.-] | (RefSeq) ethylene receptor 2-like	Plant hormone signal transduction (ko04075)
Seita.9G126400	31.0752	38.5952	34.8749	34.8576	41.3088	37.5554	39.4228	43.0596	47.2053	43.1938	0.194601	-0.0818891	0.040416	0.211031	0.0389686	K14509|0|sita:101784164|K14509 ethylene receptor [EC:2.7.13.-] | (RefSeq) probable ethylene response sensor 1	Plant hormone signal transduction (ko04075)
Seita.7G267600	7.73726	8.89903	8.35607	11.353	15.397	7.67476	9.24672	12.3566	12.7998	15.4889	-0.0428217	-0.0378129	0.35934	-0.0261012	0.0186761	K14509|0|sita:101785999|K14509 ethylene receptor [EC:2.7.13.-] | (RefSeq) probable ethylene response sensor 2	Plant hormone signal transduction (ko04075)
Seita.2G131900	5.61832	8.08142	7.22367	7.19057	7.47714	7.12494	8.74403	8.98288	10.2605	8.13707	0.239171	0.0149796	0.0571955	0.277684	0.122555	K14510|0|sita:101754395|K14510 serine/threonine-protein kinase CTR1 [EC:2.7.11.1] | (RefSeq) uncharacterized LOC101754395	Plant hormone signal transduction (ko04075)
Seita.2G132000	8.74022	10.3984	8.51106	9.52868	10.1492	8.92724	10.3544	10.6888	10.4537	7.88239	-0.102067	-0.093497	0.0868738	-0.0605608	-0.389903	K14510|0|sita:101754395|K14510 serine/threonine-protein kinase CTR1 [EC:2.7.11.1] | (RefSeq) uncharacterized LOC101754395	Plant hormone signal transduction (ko04075)
Seita.1G178500	1.52715	1.7247	2.28136	2.51588	4.31545	2.88115	3.38955	2.39918	2.20507	3.44155	0.972993	0.7171	-0.269226	-0.338741	-0.267632	K14510|0|sita:101772325|K14510 serine/threonine-protein kinase CTR1 [EC:2.7.11.1] | (RefSeq) serine/threonine-protein kinase CTR1-like	Plant hormone signal transduction (ko04075)
Seita.4G069900	19.7983	19.9676	19.3503	18.0306	21.6998	21.2441	19.544	20.0095	21.4018	20.5965	-0.00820233	-0.128523	-0.191924	0.0296485	-0.0901852	K14512|0|sita:101772946|K14512 mitogen-activated protein kinase 6 [EC:2.7.11.24] | (RefSeq) mitogen-activated protein kinase 1	Plant hormone signal transduction (ko04075)
Seita.9G127500	3.01135	5.87427	5.19455	5.08126	4.98242	3.28832	6.06351	6.99462	5.10696	4.34296	-0.229966	-0.0551516	0.130005	-0.310263	-0.145711	K14513|0|sita:101755257|K14513 ethylene-insensitive protein 2 | (RefSeq) ethylene-insensitive protein 2-like	Plant hormone signal transduction (ko04075)
Seita.2G036100	12.2003	12.6502	15.865	16.9836	15.397	12.7392	13.2958	19.1088	18.7837	15.0829	-0.0777775	-0.0770831	-0.0472968	-0.114862	-0.068414	K14513|0|sita:101769406|K14513 ethylene-insensitive protein 2 | (RefSeq) ethylene-insensitive protein 2-like	Plant hormone signal transduction (ko04075)
Seita.2G437500	5.78002	5.29277	4.35296	4.24733	8.70609	6.95257	7.41507	5.73291	4.38943	7.90585	0.142821	0.355954	0.134664	-0.16698	-0.175984	K14514|0|sita:101762648|K14514 ethylene-insensitive protein 3 | (RefSeq) ETHYLENE INSENSITIVE 3-like 1 protein	Plant hormone signal transduction (ko04075)
Seita.2G253900	4.47481	5.54173	4.50236	4.45858	6.33807	5.23875	6.61461	6.11659	7.31124	6.18624	0.132757	0.156306	0.199919	0.476595	-0.0129334	K14514|0|sita:101764400|K14514 ethylene-insensitive protein 3 | (RefSeq) ETHYLENE INSENSITIVE 3-like 3 protein	Plant hormone signal transduction (ko04075)
Seita.6G205200	3.8773	3.74628	3.81592	3.44709	3.0764	5.48486	4.93861	3.61723	4.57951	2.4106	0.368349	0.275981	-0.294742	0.193022	-0.364432	K14514|0|sita:101778576|K14514 ethylene-insensitive protein 3 | (RefSeq) ETHYLENE INSENSITIVE 3-like 3 protein	Plant hormone signal transduction (ko04075)
Seita.9G419900	103.823	204.685	145.768	159.529	172.217	120.16	226.073	236.536	201.058	196.006	0.120583	0.0457026	0.452377	0.117738	0.167196	K14514|0|sita:101784320|K14514 ethylene-insensitive protein 3 | (RefSeq) ETHYLENE INSENSITIVE 3-like 1 protein	Plant hormone signal transduction (ko04075)
Seita.4G221800	20.7016	13.3438	10.1931	18.6761	42.341	13.5148	11.8602	29.3869	19.334	34.719	-0.64618	-0.262052	1.26311	-0.15817	-0.309693	K14515|0|sita:101758377|K14515 EIN3-binding F-box protein | (RefSeq) EIN3-binding F-box protein 1-like	Plant hormone signal transduction (ko04075)
Seita.1G045500	14.7734	16.0813	17.8052	29.4367	26.1838	24.9147	13.6206	43.6103	34.2619	34.1545	0.542554	-0.315485	1.02248	-0.0984535	0.132393	K14515|0|sita:101768159|K14515 EIN3-binding F-box protein | (RefSeq) EIN3-binding F-box protein 1-like	Plant hormone signal transduction (ko04075)
Seita.9G500100	9.42571	2.1449	1.82464	1.09205	13.2548	4.77303	4.63971	7.3952	1.8521	6.58041	-0.683466	0.904326	1.65265	0.48743	-0.880823	K14516|2.0876e-118|sita:101776079|K14516 ethylene-responsive transcription factor 1 | (RefSeq) ethylene-responsive transcription factor 1B-like	Plant hormone signal transduction (ko04075)
Seita.9G160700	13.315	14.3132	9.81343	16.0317	11.1424	13.1264	9.79926	11.6292	12.012	7.43598	-0.10157	-0.619283	-0.005191	-0.624627	-0.583296	K16189|0|sita:101760676|K16189 phytochrome-interacting factor 4 | (RefSeq) transcription factor PIF1-like	Plant hormone signal transduction (ko04075)
Seita.9G067200	7.5139	9.20226	6.93643	7.21712	4.49926	6.25727	13.9124	10.4728	8.55783	3.13056	-0.337727	0.450936	0.352994	0.033745	-0.482924	K16189|0|sita:101775649|K16189 phytochrome-interacting factor 4 | (RefSeq) transcription factor PIF4-like	Plant hormone signal transduction (ko04075)
Seita.3G384900	4.83705	8.4381	4.22519	7.10426	8.64136	4.34319	11.2779	10.2798	7.51781	18.3598	-0.218393	0.277692	0.962244	-0.11456	0.964234	K16189|0|sita:101780784|K16189 phytochrome-interacting factor 4 | (RefSeq) transcription factor PIF4-like	Plant hormone signal transduction (ko04075)
Seita.2G029600	1.10345	1.12646	1.14953	1.52181	3.2985	1.95083	1.0158	1.5723	0.969101	2.34345	0.608724	-0.20128	0.226317	-0.788617	-0.441896	K16189|0|sita:101784240|K16189 phytochrome-interacting factor 4 | (RefSeq) transcription factor PIF4-like	Plant hormone signal transduction (ko04075)
