# Supplementary material for: Transcriptome Profiling Analysis Reveals Co-Regulation of Hormone Pathways in Foxtail Millet during Sclerospora graminicola Infection
Source: Int J Mol Sci. 2020 Feb 12;21(4):1226. doi: 10.3390/ijms21041226 (PMC7072888; doi:10.3390/ijms21041226)
Supplement: Supplementary file 1 [file ijms-21-01226-s001.zip › ijms-659459 supplementary/Supplementary Table S3.xls]

## Sheet: Sheet1
Variety	2017-Incidence Survey	2018-Incidence Survey	2019-Incidence Survey	Average incidence	Disease resistance evaluation
Jingu21	0.42	0.5217	0.52672	0.489473	Highly susceptible
Jingu 21D	0.36	0.3974	0.462129	0.40651
Qinhuang 2	0.3862	0.3258	0.456357	0.389452	Moderate susceptible
Jingu 40	0.386	0.3874	0.41996	0.397787
Jingu 54	0.2692	0.2718	0.353814	0.298271
Jingu29	0.27	0.169	0.333757	0.257586
Jinfen 52	0.0924	0.1115	0.0923	0.0987333	Moderate resistance
Fenxuan 3	0.1	0.0863	0.0967137	0.0943379
Changsheng 08	0.0764	0.0519	0.107633	0.0786444
GBS	0.0426	0.051	0.0536667	0.0490889	Highly resistant
